# Supplementary material for: SLIDE—Novel Approach to Apocrine Sweat Sampling for Lipid Profiling in Healthy Individuals
Source: Int J Mol Sci. 2021 Jul 28;22(15):8054. doi: 10.3390/ijms22158054 (PMC8348598; doi:10.3390/ijms22158054)
Supplement: Supplementary file 1 [file ijms-22-08054-s001.zip]

Archive with 4 entries (4 files):
- Supplementary_file_1_SLIDE-Novel_Approach_to_Apocrine_Sweat_Sampling_for_Lipid_Profiling_in_Healthy_Individuals.pdf
- Supplementary_file_2_SLIDE-Novel_Approach_to_Apocrine_Sweat_Sampling_for_Lipid_Profiling_in_Healthy_Individuals.xlsx
- Supplementary_file_3.1_SLIDE-Novel_Approach_to_Apocrine_Sweat_Sampling_for_Lipid_Profiling_in_Healthy_Individuals.3mf
- Supplementary_file_3.2_SLIDE-Novel_Approach_to_Apocrine_Sweat_Sampling_for_Lipid_Profiling_in_Healthy_Individuals.stl
