# Supplementary material for: SLIDE—Novel Approach to Apocrine Sweat Sampling for Lipid Profiling in Healthy Individuals
Source: Int J Mol Sci. 2021 Jul 28;22(15):8054. doi: 10.3390/ijms22158054 (PMC8348598; doi:10.3390/ijms22158054)
Supplement: Supplementary file 1 [file ijms-22-08054-s001.zip › Supplementary_file_2_SLIDE-Novel_Approach_to_Apocrine_Sweat_Sampling_for_Lipid_Profiling_in_Healthy_Individuals.xlsx]

## Sheet: Sheet 1 Overview
Sheet	Name	Description
1	Overview	Overview of the supplementary data divided into excel sheets
2	MRM parameters and raw areas	Raw areas from MultiQuant software for selected 240 lipids (specified by rt and general MRM parameters) for all samples and QC samples
3	ln	Data after aplication of LOESS, zero centering, blank subtraction and ln transformation (including EXP returned values)
4	lnPQN	Data after aplication of LOESS, zero centering, blank subtraction and lnPQN transformation (including EXP returned values)
5	Variabilities ln	Claculation of CVi, CVg, and other parameters for the ln transformed dataset
6	Variabilities lnPQN	Claculation of CVi, CVg, and other parameters for the lnPQN transformed dataset
7	Paired statistics	Calculation of paired statistics between left and right side of sampling
8	Cytoscape	Calculated values for overview visualisation in Cytoscape
9	Quantitation	Quantitative information (uncorected values, Type I correction, molar concentration)
10	GraphPad quantitation	Values form quantitative data for statistical evaluation of concentrations in GraphPad
11	GraphPad CV	Values form realtive data for statistical evaluation of variabilities in GraphPad

## Sheet: Sheet 2 MRM parameters and raw 
Sheet 2	Raw areas			Raw areas from MultiQuant software for selected 240 lipids (specified by rt and general MRM parameters) for all samples and QC samples
Lipid (sum annotation)	CE(16:1)	CE(18:0)	CE(18:1)	CE(20:0)	CE(20:1)	CE(24:0)	CE(24:1)	Cer(32:0-2)_d18:0/14:0	Cer(32:2-3)_d16:1/16:1	Cer(33:0-2)_d18:0/15:0	Cer(33:2-1)_d16:0/17:2	Cer(33:2-2)_d16:1/17:1	Cer(33:2-3)_d18:1/15:1	Cer(34:0-2)_d18:0/16:0	Cer(34:0-3)_d20:0/14:0	Cer(34:1-4)_d18:1/16:0	Cer(34:1-5)_d18:0/16:1	Cer(34:2-1)_d16:0/18:2	Cer(34:2-5)_d16:1/18:1	Cer(34:2-6)_d18:1/16:1	Cer(34:3-4)_d18:2/16:1	Cer(35:0-2)_d18:0/17:0	Cer(35:2-3)_d18:1/17:1	Cer(36:0-2)_d18:0/18:0	Cer(36:0-3)_d20:0/16:0	Cer(36:2-4)_d16:1/20:1	Cer(36:2-5)_d18:1/18:1	Cer(36:2-7)_d20:1/16:1	Cer(36:3-1)_d18:2/18:1	Cer(37:0-2)_d18:0/19:0	Cer(37:0-3)_d20:0/17:0	Cer(37:2-3)_d20:1/17:1	Cer(38:0-2)_d18:0/20:0	Cer(38:0-3)_d20:0/18:0	Cer(38:1-1)_d16:1/22:0	Cer(38:1-3)_d18:1/20:0	Cer(38:1-4)_d18:0/20:1	Cer(38:2-4)_d16:1/22:1	Cer(38:2-5)_d18:1/20:1	Cer(38:2-7)_d20:1/18:1	Cer(38:6-1)_d18:1/20:5	Cer(39:0-3)_d20:0/19:0	Cer(40:0-2)_d18:0/22:0	Cer(40:1-1)_d16:1/24:0	Cer(40:2-3)_d16:1/24:1	Cer(40:2-4)_d18:1/22:1	Cer(40:3-4)_d18:1/22:2	Cer(41:1-1)_d16:1/25:0	Cer(41:1-2)_d18:1/23:0
Retention time (min)	12.4014	13.3066	12.8905	13.7031	13.3146	14.4052	14.043	6.75935	5.99088	7.24041	6.48039	6.50763	6.48026	7.70435	7.75091	7.42377	7.29893	6.98159	7.02015	6.96612	6.1566	8.16062	7.4429	8.58741	8.57768	8.00297	7.90776	7.90719	7.1581	8.99275	8.99946	8.35545	9.39696	9.38168	9.29113	9.17452	9.04933	8.89759	8.77821	8.7569	6.90465	9.73877	10.1373	10.0588	9.70303	9.56745	8.81881	10.4072	10.2967
Q1	640.6	670.6	668.6	698.7	696.7	754.7	752.7	512.5	508.5	526.5	522.5	522.5	522.5	540.5	540.5	538.5	538.5	536.5	536.5	536.5	534.5	554.6	550.5	568.6	568.6	564.5	564.5	564.5	562.5	582.6	582.6	578.6	596.6	596.6	594.6	594.6	594.6	592.6	592.6	592.6	584.5	610.6	624.6	622.6	620.6	620.6	618.6	636.6	636.6
Q3	369.4	369.4	369.4	369.4	369.4	369.4	369.4	266.3	236.2	266.3	238.3	236.2	264.3	266.3	312.3	264.3	266.3	238.3	236.2	264.3	262.2	266.3	264.3	266.3	312.3	236.2	264.3	310.3	262.2	266.3	312.3	264.3	266.3	312.3	236.2	264.3	266.3	236.2	264.3	310.3	264.3	312.3	266.3	236.2	236.2	264.3	264.3	236.2	264.3
DP	100	100	100	100	100	100	100	100	100	100	100	100	100	100	100	100	100	100	100	100	100	100	100	100	100	100	100	100	100	100	100	100	100	100	100	100	100	100	100	100	100	100	100	100	100	100	100	100	100
EP	10	10	10	10	10	10	10	10	10	10	10	10	10	10	10	10	10	10	10	10	10	10	10	10	10	10	10	10	10	10	10	10	10	10	10	10	10	10	10	10	10	10	10	10	10	10	10	10	10
CE	20	20	20	20	20	20	20	40	40	40	40	40	40	40	40	40	40	40	40	40	40	40	40	40	40	40	40	40	40	40	40	40	40	40	40	40	40	40	40	40	40	40	40	40	40	40	40	40	40
CXP	6	6	6	6	6	6	6	6	6	6	6	6	6	6	6	6	6	6	6	6	6	6	6	6	6	6	6	6	6	6	6	6	6	6	6	6	6	6	6	6	6	6	6	6	6	6	6	6	6
Samples
QC1	47717.7	4656.6	78763.2	1652.51	7663.04	2637.32	2777.29	292978	287632	118971	524382	57089.6	167632	2.69396e+06	54127.3	1.41162e+06	309909	75312.4	273949	9.92196e+06	121195	121449	482251	2.3155e+06	239210	234268	2.75905e+06	120173	116641	216274	119877	160044	1.09266e+06	1.52709e+06	31395.9	232994	139317	282753	4.83134e+06	374329	63355	148631	162076	222713	1.64342e+06	921285	955250	71998.9	72557
A1L	13170.9	478.695	68469.5	622.984	1338.66	1899.05	1712.74	98286.5	156623	29246	298089	21355.8	102302	870684	36196.6	581007	170399	45197.6	154722	7.4063e+06	65233.6	21908.9	409999	563322	190793	92159.3	1.14898e+06	106783	96048.4	47491.1	61637.6	87141.2	311247	560340	13778.7	127812	36888.6	102595	2.32765e+06	253365	32247.3	61520	69439	85572.7	958882	416878	513333	38724.4	27010.7
A1R	17607.3	1505.34	37352.7	404.78	1508.65	878.733	1071.1	51112.9	47641.2	31323.3	144235	24744.6	41117	570530	6122.15	479213	52243	13494.6	40223.2	3.3001e+06	25960.2	11015.4	138385	376894	38029	36634.6	501882	23467.5	39348.9	26857.1	16500.2	24675.9	157687	280970	8075.97	70402.7	20810.5	42173.4	1.37139e+06	39959.2	15711.3	26279.9	37430.3	29814.4	360034	233598	286941	23517.3	8420.27
B1L	32541	2060.12	30841.4	738.963	1049.72	1265.52	1530.48	43939.3	216028	30256.1	336558	33410.2	99927.6	1.09558e+06	15050.4	722063	83288.8	56559.7	142779	5.7653e+06	88047	39884.3	362036	698271	122597	172675	647355	61710.2	45896.8	77855.1	71596.6	54689	458833	730054	20349.9	150549	22896.4	191865	1.81385e+06	159965	51400.3	130809	107700	119588	1.14487e+06	479478	182345	26550.4	34738.3
B1R	34912.1	4629.3	70430.8	1931.52	5517.47	1773.06	2234.47	139981	542581	74067.6	674355	76875.8	218143	2.63423e+06	40267.9	2.2553e+06	166235	69423.5	295692	9.29256e+06	195496	83851.1	872847	1.22509e+06	206583	212738	1.16402e+06	141615	58705	146124	140785	84016.3	935613	1.48504e+06	44145	315100	22487.7	285983	3.003e+06	329629	90621.2	188954	179281	209512	2.30242e+06	932106	296999	72320.3	91907.1
X1L	69050.9	5195.82	212049	3126.99	6094.49	4699.57	3827.24	222193	727590	70771.7	685435	59909.6	177697	2.07357e+06	51271.9	1.01909e+06	162022	124411	333798	1.05791e+07	157165	43418.1	1.05309e+06	865116	281323	158397	1.08779e+06	285787	44148.8	83752.1	95767.2	86746.2	422030	912086	40105.9	152624	20881.5	319715	1.21925e+06	477267	54004.5	135914	156264	362475	3.66175e+06	719966	48889.5	225109	118357
X1R	23454.5	4136.24	259353	4046.67	9185.99	4162.06	4189.7	239099	928125	62622	1.20032e+06	163112	350431	2.39091e+06	70600.5	1.17196e+06	239830	125111	548105	1.42657e+07	296095	90593.8	1.13846e+06	960724	269304	178170	1.40149e+06	391149	91476.3	93357.6	91840.1	122806	400485	860852	71360.4	140384	17332.5	410946	1.53256e+06	532697	96164.9	131365	150701	469695	4.14043e+06	992686	54695.5	197595	157763
QC2	36006.7	4146.19	127322	2095.39	2221.37	2072.28	2462.22	296688	251257	79450.2	537314	34640.4	165983	2.64959e+06	44652.7	1.73614e+06	357757	75108.9	263481	9.69778e+06	112779	109840	552872	2.47933e+06	192436	277180	3.12949e+06	127999	94586.6	270971	98746	198629	1.02106e+06	1.57327e+06	42023.6	235533	158851	311620	5.69202e+06	301691	58762.7	147513	156071	128051	1.59448e+06	833759	1.01544e+06	58326.1	61417.3
D1L	25247.9	2333.06	50778.8	932.28	2273.95	1477.04	1616.35	28166.4	212421	13545.8	328602	45678.8	77667.1	228220	12774.7	141765	64454.5	48200.7	111865	3.8219e+06	55669.3	10913.6	308805	130372	83331.3	93385.1	519480	80493.4	25486.7	12754.4	56144.4	48225.3	60511.6	217510	19436.3	50672.4	10593.6	115320	676243	134272	6857.1	55544	50386.2	111884	1.20001e+06	266333	149113	36859.8	32438.1
D1R	20923.1	547.977	16426.6	658.862	609.589	644.195	573.841	15350.4	74550.1	11332.1	161047	15433.3	19976.2	76516.9	6995.67	65673.6	17716.2	8218.25	70262.9	1.5e+06	28235	5987.63	79153.9	46493.8	66907.3	46940.6	204464	44158.6	12785.3	8764.19	13812.8	9367.25	41463.7	83984.7	8773.82	28735.9	971.515	37927.1	303107	71858.7	2397.58	25665.6	20585.2	45872.8	483452	127417	42930.9	13814.6	16296.9
E1L	19015.3	4194.35	53928.3	733.261	4729.81	1805	1787.43	89010.7	213333	58317.2	464601	49517	220954	1.80815e+06	44561.3	1.23596e+06	356137	65672.6	218593	9.28196e+06	165953	70551.2	560997	2.13487e+06	101861	217511	2.33051e+06	69444.2	105569	111358	101605	105685	644372	1.01531e+06	49516.4	177339	92505.6	221946	4.00233e+06	269751	116219	131923	120756	135117	1.67877e+06	786614	348537	77018	58907.8
E1R	46289.8	3225.82	68108.4	3604.67	2997.66	1810.44	2217.71	125219	303087	45876.2	544084	40827.4	182386	2.55205e+06	61415.6	1.12446e+06	390246	66401.9	257052	1.11618e+07	178291	87794.9	617784	2.58535e+06	233155	215749	2.87882e+06	95203.8	119609	199781	96890	158446	889937	1.44547e+06	48569.4	205625	164688	301254	5.79e+06	350715	105939	157684	183548	125162	2.01702e+06	1.09243e+06	587814	90513.6	115377
F1L	18331.2	230.084	20573.1	335.4	2297.36	520.78	1233.52	38624.4	56220.6	21965.9	127646	2012.81	38700.6	440263	6653.31	307019	83122.8	21889	77366.5	2.55814e+06	28977.7	42579.8	115761	276970	19541.1	23682.6	465367	44282.6	3532.64	55758.2	22019.8	53853	197534	244682	15216.2	35380.2	41259.7	47487.5	804207	46380.4	2893.94	27277.8	37316.6	32454.8	451268	194074	185238	13091.9	12999.8
F1R	14003.2	1144	21457.1	427.38	1133.93	405.086	798.104	22613.1	87505.9	22958.7	165526	1341.88	47900.4	352830	3261.76	163978	73055.3	7954.93	45509.1	2.17475e+06	16744.1	31275.6	134596	201349	57437.4	27064.9	452399	39587.5	8811.99	42949.6	18938.4	39587.3	181942	307196	11237.7	43865.2	43675	53481.9	959984	39085.8	10877.2	21120.4	40480.1	47868	368068	198058	150573	20653.9	10863.8
QC3	56923.9	4317.57	134629	1828.64	5450.04	2231.74	2362.19	308227	287112	76903.2	568183	57253.8	215046	2.78403e+06	58321.8	1.17563e+06	335442	83819.4	230312	1.08846e+07	172025	118473	591352	2.59013e+06	329312	230315	3.39422e+06	149597	91101.1	264483	130224	188915	1.05862e+06	1.65779e+06	31992	239227	154056	313780	5.67753e+06	363023	51632.1	146465	167740	179618	1.82324e+06	886864	1.01133e+06	86987.7	69810.7
G1L	3159.3	230.084	13306.1	550.601	843.105	688.876	1047.77	17246.8	71405.3	28261.7	134928	13160.7	68186.9	109363	10469.2	82380.2	30691.3	12520.2	32098.2	1.64515e+06	16240	7628.11	119592	111142	6113.02	24624.8	316197	34541.7	14119	27351.2	25968.5	14161.3	63237.2	128915	4211.3	17772.1	7583.99	63103.7	262866	42000.4	1897.45	41752.5	31372.9	50975.5	328859	124966	19794.4	27381.3	5574.38
G1R	4431.64	367.857	38927.3	729.154	358.649	608.778	435.807	4615.46	76167	16773.7	116361	13547.4	39540.2	74097.7	9503.12	56233.4	12643.2	17270.4	46836.1	1.26764e+06	17923.7	10371.5	96875.5	80993.6	6113.02	12327.7	136359	15435.6	12354.9	22850.7	12773.9	14170.8	90851	127192	6461.82	25832	5343.35	54642.6	168336	26782.7	481.263	21364.3	25164.6	36127.8	295969	115372	14555.6	15575.9	6972.99
H1L	22634.4	861.117	18511.2	31.0824	2540.79	701.247	938.558	15443.7	48163.4	13990.3	133924	4143.86	18473.6	190476	24717.8	174903	16549.9	2861.36	47187	1.62799e+06	8896.83	7806.89	116449	82248.3	9169.53	43621.7	288299	13004.3	3145.45	14634.3	23090.2	18999.6	72156.2	134670	7858.04	23946.6	4352.67	53738.5	669508	73088.8	6867.24	42662	23064.3	30184.5	377236	169671	52061.7	18932	16592
H1R	67767.2	804.204	49128.6	1465.63	4924.99	908.982	1793.67	22138.3	129758	13020.5	264618	21968.3	53100.8	446279	33808.2	494184	74585.9	28498	90391.2	3.88523e+06	70470.5	33119.8	245907	164097	91315	107284	528964	53414.1	21520	49148.3	66442.6	62626	156758	342402	14773.1	76622.6	17002	230842	1.96729e+06	132430	38534	125510	67257.6	61506.9	1.09788e+06	464600	211519	43007.3	39129.1
I1L	25916.2	5384.12	197121	2079.76	11403.6	3470.47	3565.56	1.28832e+06	410798	416539	862595	76033.1	284028	9.34805e+06	147793	3.35689e+06	1.42933e+06	89810	692072	2.55213e+07	281037	426671	916004	8.45383e+06	533646	704323	8.50518e+06	135102	355558	662599	174170	535972	3.7545e+06	4.86757e+06	32985	419972	593793	321604	1.87554e+07	705049	128953	143105	518539	188994	1.79724e+06	1.56439e+06	4.16097e+06	99058.4	63752
I1R	125928	8012.25	337623	4012.24	11652.3	5618.77	6293.01	1.05198e+06	427692	387036	783426	116893	340897	8.04441e+06	133045	1.85307e+06	1.25328e+06	90568.6	472182	2.37375e+07	241543	371129	902711	6.91483e+06	446496	671704	7.34719e+06	111825	329447	582905	207707	452857	3.28793e+06	4.29831e+06	43512.7	420812	414689	383536	1.60275e+07	677864	128321	178993	498477	455748	2.873e+06	2.06969e+06	3.51008e+06	201511	115067
QC4	39580.6	8382.79	144179	1692.21	4155.67	2181.32	2849.65	248712	250300	74192.3	513073	72368.5	174618	2.72768e+06	69865.8	1.58886e+06	322229	73081.6	259295	1.0252e+07	157275	137427	654759	2.82708e+06	349292	276447	3.12354e+06	146603	87671.6	241991	99145.2	167015	1.13806e+06	1.69423e+06	31925.1	205273	172054	349280	5.64116e+06	369935	59893.1	144469	188687	160506	1.64141e+06	832035	1.0892e+06	84973.7	65843
J1L	54252.7	5387.1	168948	2314.69	6478	3160.94	3971.98	74284.7	380080	47901.3	796104	67065.8	300330	433832	38733.7	693242	112642	79903.6	155092	1.11382e+07	188238	42738.7	577739	305713	255047	184289	959013	102051	49650.5	45711.8	151684	115398	192229	664762	40524.8	215377	38314.2	335482	3.85653e+06	352297	24226.8	207530	120883	158427	1.2521e+06	986689	496698	85126.6	61440.1
J1R	40418.1	7067.22	151661	1804.11	5632.48	3327.69	1447.74	43194.7	238048	19918.6	769548	40850.5	228727	443608	69211	1.35072e+06	105732	86588.7	133761	1.06102e+07	183045	50927.1	669965	278294	307288	195162	1.05476e+06	135362	58802	66763.9	145961	109409	144798	696489	43029.6	122432	29082.1	407951	5.06132e+06	391218	29041.7	190705	126467	127351	1.21619e+06	1.10145e+06	653372	84290.4	70238.6
A2L	4416.78	2091.54	79032.4	701.074	537.973	1131.61	1224	43422.7	82963.8	15083.3	144816	11936.4	38464.8	370295	19409.3	374387	42222.8	28654.6	43659.8	2.55926e+06	37110.8	12403	114947	253831	36556.9	25201.2	385786	35867	12630.3	38745.8	16819.3	32254.1	128683	208434	2294.95	47489.1	11782.7	33197.4	687724	72682.4	20119.4	41298.7	42059.4	36872.9	437509	177938	144198	19345	16251.2
A2R	15201.3	1329.73	51621.7	559.672	4557	1492.53	1417.39	37748.6	59699.8	3100.92	127686	20720.7	83189.3	648139	15114.7	489521	54685.5	45543.6	42019.9	3.28973e+06	41305	19503.6	131745	412163	43597.2	39371.7	463495	24889	9889.1	34873.1	18174.8	40498.8	150124	264760	4975.3	45981.6	14839.1	30507.8	746045	54490	20735.7	44926.9	40637.8	43915.2	330811	174880	183707	23090	13834.5
B2L	84871.9	4391.05	64342.6	2255.93	2011.43	2111.63	2242.66	170899	436012	47577.8	765109	58173.3	266457	4.18594e+06	54693.3	2.2126e+06	184058	83268.7	231724	1.08138e+07	256952	151443	1.04951e+06	2.76665e+06	277819	207941	1.18947e+06	111614	81763.4	201881	172742	84464.5	979906	1.96286e+06	65777	294152	16913.3	367891	2.68582e+06	259077	105774	384552	235978	180842	2.42692e+06	922782	252155	58606.5	140705
B2R	39923.5	6181.63	66974.4	1967.94	6290.2	2430.04	2092.33	156433	322100	50925.4	574372	49941.6	245593	3.32516e+06	56661.6	1.65198e+06	180128	78783.2	224789	9.69112e+06	131108	102439	792687	2.56043e+06	266053	186959	914852	110987	78416.7	217875	170449	91242.4	986536	1.78122e+06	71308.5	195889	39379.4	254316	2.08585e+06	252231	150567	358431	226116	129589	1.95064e+06	802737	216458	58143.9	76294.3
QC5	82753.3	5304.67	116477	1201.64	7040.48	2427	2754.93	270434	297881	107074	542115	53330.6	178129	2.77231e+06	49059.6	1.34273e+06	309153	61105.8	261912	1.03175e+07	153950	168964	596161	2.65716e+06	295727	297514	3.31285e+06	112178	120220	260865	136541	181737	1.11754e+06	1.72067e+06	29142.9	237185	227928	368712	6.20989e+06	471290	60302.5	134884	177624	214064	1.72164e+06	800390	1.13849e+06	73404.1	86489.5
X2L	11371.2	230.084	55348.7	153.787	358.649	895.103	1234.49	21939.2	132670	23411	122021	19239.8	42898.9	286432	20829.3	118236	25018.6	22046.6	80298.4	2.16175e+06	17115.9	10912.5	198299	146344	45998.5	12757.6	204319	65629.4	8947.26	18807.1	8487.4	22011.2	46188	121755	15419.6	21234.8	1272.24	61753.8	165955	268823	7153.02	18081.5	32591.7	127377	639897	125343	2907.01	34775.2	12765.2
X2R	5096.48	230.084	38235.4	557.803	358.649	566.217	612.06	10803.6	92081.1	11166.1	66958.4	8208.3	24653.3	213692	5194	108222	2293.9	8869.23	39606.8	1.07709e+06	27787.1	5178.12	74525.5	106185	31816.4	18175.3	117619	31359	2096.97	12505.3	10184.5	2062.96	26727.9	46587.5	4243.31	40939.7	2111.69	22843.4	79116.2	107522	26010.3	11947.4	14635.1	44271.9	274089	75148.7	6293.33	10634.7	9373.41
D2L	13917	1232.35	30370.2	1086.01	358.649	800.693	1057.84	6384.73	55634.4	5565.09	223177	9785.33	29040.3	129451	12756	237128	25370.1	16884	47681	2.0143e+06	26818.4	16572.2	188052	234855	47138.8	41453.8	320826	34970.1	18487.6	19712.5	25179.2	15821.8	51920.9	148788	7930.27	40596	2191.1	78028.2	334249	46061.5	4801.3	42682.6	29338.7	57205.5	401480	142240	50003.9	15080.8	11660.8
D2R	22791.2	1495.49	45934.7	2566.29	3622.91	1507.11	1797.7	29888.6	174569	14856.7	433359	44265.3	130932	364298	27463.9	387967	98028.7	72027.1	114804	5.10016e+06	70967.4	34253.8	372417	375109	65253.6	97822	624042	57331.7	41727.5	30342.4	59280.4	54246.4	158984	449405	17749.8	41137.4	24307.8	161524	1.06512e+06	126303	29168.9	132861	69455.8	101691	785510	371060	125664	22029	26500.5
E2L	59330.9	3765.25	55863.6	945.946	4753.75	2724.58	2491.51	103402	279237	25737.1	639918	64258.6	220056	1.42869e+06	76233.2	1.19699e+06	338679	73342.1	284500	1.21105e+07	172621	84225.1	771639	1.44692e+06	274359	259605	2.26919e+06	107622	131543	127604	139826	145112	550196	1.13322e+06	27637.7	127712	110335	308325	4.27114e+06	360118	73428.4	186141	121369	167583	2.21842e+06	940796	480071	108835	54730.1
E2R	112626	4909.88	106778	3617.97	7300.04	3750.76	3945.87	115609	432832	104641	723851	89174.2	272566	2.86395e+06	87254.7	1.5686e+06	429546	107974	294009	1.481e+07	244489	139829	1.03182e+06	2.359e+06	343804	327582	3.27128e+06	92056	170617	232167	161244	208610	1.22389e+06	2.08935e+06	77083.9	310418	277041	469112	9.73941e+06	536305	79857.1	269559	314140	226637	2.72445e+06	2.01179e+06	958277	127576	147292
QC6	34410.8	2585.31	143135	2013.62	6267.7	3284.22	2820.72	287305	282855	121906	652942	54152.9	178994	2.935e+06	64090.2	1.91537e+06	361872	68332.7	221158	1.09426e+07	121374	154572	578092	2.41276e+06	249178	217201	3.31528e+06	117808	118387	234435	143348	173489	1.10237e+06	1.89403e+06	49293.4	220897	251927	353470	5.1399e+06	346221	70218.6	150336	181392	143361	1.63958e+06	848495	1.05485e+06	74223.1	47626.1
F2L	26604.9	779.729	35609.3	0.971863	7173.35	846.215	854.411	66906	167732	65566	265525	39887.6	87688.6	1.01081e+06	14788.4	534564	124317	21944	109725	4.25946e+06	39760.3	96320.5	282271	516956	74175	74481.4	812361	58201.4	37640.9	78012.3	54531.6	72905.6	352884	460531	10881.1	71809.9	62625.4	74460.6	1.29829e+06	59975	15794.1	46185.8	38410.3	46338.3	584195	250323	365960	22887.3	15614
F2R	11366.6	345.126	42504.3	714.576	2053.95	1002.2	1230.59	100504	210406	102654	336939	21351.4	161835	1.26124e+06	44598.3	396550	219218	28073.9	105866	5.57441e+06	99513.1	145844	313515	634112	104536	90917.9	877458	81177	50746.7	133469	64670.3	87873.9	498697	689312	20353.2	70316.6	78498.9	76206.8	2.29245e+06	100492	26761.1	62454.3	74555	91979.7	768669	399716	452565	39693.7	37405.3
G2L	10036.5	1938.96	58155.5	883.218	2918.46	1199.34	927.317	42452.3	192185	33856	469730	50093.2	142478	407034	17638.9	280313	38936.7	46061.5	100490	4.94471e+06	68066.5	32211	354995	210236	120555	82263.3	1.2068e+06	177716	19021.8	55386.8	87323.2	32828.7	161889	428358	29805.8	55527.1	10362.5	411343	664217	136240	8346.79	100499	80096.8	78687.9	868183	427436	47077.8	28439.7	67841
G2R	38948.9	5281.32	77831.3	1476.33	5168.33	2474.45	2974.63	99144.1	457000	47467.3	1.1219e+06	104529	356917	867765	50382.8	1.31045e+06	111272	182569	308767	1.21602e+07	179847	108620	1.18503e+06	639631	325978	277534	4.72031e+06	538595	48489.7	187744	246934	111389	376485	993513	39858.3	139651	26698.5	1.1119e+06	1.42163e+06	386045	30157.1	220682	163627	168784	2.38255e+06	855952	132498	108705	212231
H2L	56393.6	1747.99	90843.7	1386.79	2060.29	2055.24	2406.05	61677.3	169756	34369.4	249532	19131.3	65297.6	634291	56813.4	559779	81115.2	36115.7	110443	4.8459e+06	55907.8	39430.6	311347	293494	166325	124936	933772	67394	34978.7	57798.4	83973.8	66916.3	184345	565485	25302.7	82900.2	20608.8	182595	2.50563e+06	266196	47044.8	169017	92080.4	92707.7	1.56038e+06	513334	299910	81106.3	42040.7
H2R	122416	2992.64	122045	1979.43	4807.17	3342.74	2669.68	70877.6	183439	53350.2	591557	42460.5	163631	1.02673e+06	82887.5	1.18898e+06	132075	88951	153021	8.62479e+06	103699	75530.3	628651	561263	362266	287364	1.55909e+06	125796	50775.8	171173	204358	158737	353952	1.06261e+06	18988.9	219855	38732	460389	4.61205e+06	430069	41909.2	367862	187156	144995	2.75729e+06	1.04769e+06	473058	127290	138150
QC7	60998.4	3270.57	152330	1975.83	6916.71	2051.39	3303.36	269493	306320	64233.9	622859	70782.2	274141	2.89032e+06	70710.6	978172	445606	61593.9	298257	1.15328e+07	121167	140596	695898	2.59969e+06	289860	309978	3.32001e+06	118806	99428.6	216833	146151	186813	1.13663e+06	1.59388e+06	18331.5	190543	161265	286320	5.06312e+06	478522	44710.6	160016	170131	205571	1.75238e+06	832259	1.09242e+06	72951.8	86955.3
I2L	139522	12757.5	677571	7692.36	23647.2	10182.6	8941.23	3.14881e+06	787830	754012	1.45423e+06	125895	773934	1.90083e+07	237610	5.46037e+06	3.42711e+06	148085	1.05575e+06	4.84576e+07	656001	872986	1.71846e+06	1.9223e+07	1.12569e+06	1.26539e+06	1.86313e+07	208739	474385	1.55575e+06	423271	930465	9.02176e+06	1.17518e+07	81433.8	1.8371e+06	1.63348e+06	632760	3.78123e+07	1.76621e+06	256403	392749	1.33638e+06	468847	4.88733e+06	3.96155e+06	8.28528e+06	327021	161838
I2R	115649	8919.98	392142	4280.93	10011.6	6705.6	7065.73	1.42348e+06	648785	385685	1.33917e+06	80221.2	471722	1.16138e+07	175709	4.38571e+06	1.70751e+06	139934	808148	3.09695e+07	369683	365412	1.26638e+06	9.80768e+06	829057	903527	1.11164e+07	221032	353123	842893	281860	610590	4.58985e+06	5.83676e+06	63704.4	837187	661780	515090	2.13344e+07	998598	108345	265346	678701	505431	4.14251e+06	2.26542e+06	4.47359e+06	296610	151811
J2L	184235	11798.8	354466	4893.51	12472.1	7414.52	4505.86	101943	444969	78210.8	1.14469e+06	66041.8	367294	413481	57675.6	791110	155559	119707	196616	1.23597e+07	172724	70297.4	1.06673e+06	456669	457554	171684	1.02827e+06	154304	79071.8	136217	332619	120413	296401	1.28902e+06	90148.9	310774	38317	645838	6.16182e+06	676513	18591.9	386200	247342	243685	2.44405e+06	1.58365e+06	690621	210255	196102
J2R	92383.4	5565.93	235776	1287.33	5591.58	4715.14	4113.83	111415	389002	54544.4	1009721	63123.3	335266	409058	34747.9	629411	143150	106801	211552	1.20259e+07	186673	80430.1	822429	300988	344662	122498	1.0603e+06	156166	46006.5	82392.2	265048	125150	328831	1.17221e+06	85166.8	302294	34775.6	531126	4.86747e+06	668259	11778.2	341691	189457	159810	2.0897e+06	1.47297e+06	537379	133196	113897
A3L	5053.13	724.778	55650.4	1.45779	3416.82	1121	877.847	39305.5	41648.8	21867.7	109764	6958.19	52036.8	363798	4257.29	376247	38788.7	6983.42	43186.8	2.22417e+06	16345.7	14421	76744.4	221634	26264.4	20161.2	326370	27965	15735.6	21134.4	17243.3	15439.4	81046.6	179891	6609.06	48144.9	10143.9	27523.8	529385	56384.8	18672.8	26579.4	35666.2	29676.5	278451	124572	132233	12505.5	11700.9
A3R	13285.1	1412.91	35799.4	438.883	1300.17	944.617	1135.35	42775.1	49630.9	20147.5	156023	20356	25526.3	526836	16122.6	485795	56300.5	23740.7	23875.3	3.05931e+06	36089.2	14512.6	127847	252763	44012.9	21685.7	471338	25088.1	23212.1	30250.4	24874.9	42582.3	135931	198950	5739.17	36926.8	19885.3	38923.8	801663	63297	34052.7	42909.6	31604.9	47409.2	324935	166967	205646	15636.3	5751.36
QC8	44149.8	3728.2	112835	2450.09	2962.4	2386.67	2670.87	264836	289471	97507.5	561770	39838.1	199435	2.68603e+06	80630.6	1.29155e+06	408447	73355.5	287607	1.05451e+07	124317	135241	632595	2.35396e+06	399922	284677	3.57908e+06	152728	110559	230907	140995	178599	1.21506e+06	1.695e+06	18101.2	231823	190113	369556	5.66361e+06	378238	43212.2	151898	208016	139191	1.8393e+06	843532	1.10784e+06	69167	71615.5
B3L	32119.1	2910.81	56656.5	773.085	4270.56	2232.91	2083.39	303941	385441	137016	747650	75557.1	242528	4.86705e+06	42312.9	2.33273e+06	274979	69100.5	281708	1.23724e+07	257289	156126	664555	2.94336e+06	219457	228088	1.57074e+06	91547.8	98118.9	214307	142893	114884	1.0012e+06	1.6238e+06	86093.4	198117	39941.7	353532	3.8905e+06	231823	127932	216002	209981	175282	1.50936e+06	886062	621528	41704.5	99620.5
B3R	56325.8	4848.59	84732.3	2531.11	2066.08	3095.57	3865.12	278334	461293	65610.8	837161	58324.3	330095	3.86969e+06	48597.3	2.68255e+06	281537	86325.1	261316	1.45313e+07	206071	194526	847122	2.74129e+06	270881	265503	1.56989e+06	114705	95322.3	218389	154866	158744	1.07646e+06	2.39338e+06	79977	405264	37257.1	391470	4.60223e+06	328601	116075	372770	338358	222840	1.86454e+06	1.439e+06	575327	66421.7	141752
X3L	31706.5	3167.5	140475	1490.51	1450.91	1793.74	2071.41	97791.1	695183	48779.5	742658	125797	213485	966343	49086	651508	176387	82605.3	317131	1.10309e+07	176616	33165	863056	573003	144220	136997	997095	317163	47372.8	49838.3	72490	95546.4	165622	528361	60664.4	115746	7982.32	271187	955070	1.09422e+06	52961.6	92804.6	114063	376713	2.73202e+06	637620	24352.5	144121	63029.5
X3R	4425.3	2951.38	86026.9	587.132	1200.6	1584.89	958.73	61665.5	444482	12075.6	475722	41680.4	110953	487340	16468.6	349360	77521	34982.3	250652	5.92777e+06	97760.1	34307.9	479946	282138	124057	75590.1	536110	131936	43335	34211.8	42038.3	34805.2	84593	286947	22816.4	89212.1	3604.24	157223	525663	536374	48469.8	44610.3	54149.4	115668	1.56073e+06	374940	11557.9	74962.8	31712.1
D3L	58351.9	7127.32	183811	4364.72	7113.77	4526.99	4586.19	111040	399030	33743.9	981665	73763.1	234334	1.10891e+06	50979.1	1.3241e+06	173390	91954.1	291245	1.03858e+07	177426	72948.5	846445	1.94953e+06	173754	219348	1.44925e+06	184118	126343	114646	112556	187300	508521	1.06336e+06	48742.2	321459	41781.7	344159	2.55052e+06	375162	107566	245943	232966	331824	3.07752e+06	940647	426798	119220	138982
D3R	83313.7	6444.92	203491	7172.88	7966.48	4306.25	5749.62	159446	433470	62151.4	834083	70723.9	300487	1.6698e+06	60193.2	1.62304e+06	137263	103794	337322	1.23369e+07	217117	83676.7	1.17834e+06	1.88937e+06	263954	198321	1.70264e+06	175306	167399	174263	129346	207720	655281	1.28929e+06	59139.8	293383	41273.4	373128	4.42833e+06	441678	169108	282904	271197	299341	3.12578e+06	1.12475e+06	711079	143727	104536
QC9	77619.4	3784.54	184473	1535.94	6354.41	2669.56	3170.54	286983	315534	73423.3	586085	74081.9	231763	2.66233e+06	40849.4	1.55808e+06	472843	97905.3	221657	1.05258e+07	134485	142124	607378	2.52157e+06	366755	272663	3.15863e+06	156605	129131	224250	130311	153496	1.18935e+06	1.7728e+06	28596.7	268957	157207	339848	6.21882e+06	467782	46080.4	155386	176687	189487	1.88978e+06	922610	1.17031e+06	76958.5	57422.4
E3L	118686	4686.69	126750	3692.01	9996.2	5268.13	5305.75	136743	528511	88805.6	870651	62347.4	242713	2.38159e+06	103336	1.79764e+06	408098	92222.7	377383	1.59222e+07	241835	116835	1.05804e+06	2.82047e+06	454252	509830	3.97272e+06	140356	106416	186703	230760	317404	1.00879e+06	1.81848e+06	61715.7	424347	161329	607058	7.93739e+06	751653	103881	343838	301954	377265	4.20068e+06	2.1537e+06	726476	253707	178201
E3R	202073	11452.4	173157	4854.45	10927.8	5953.04	5684.75	255585	602460	109494	1.244e+06	91884.9	428269	4.11412e+06	148455	3.42887e+06	757235	186675	414779	2.37924e+07	305023	232528	1.68666e+06	4.49514e+06	692707	631506	5.62854e+06	235944	244504	396863	286113	420204	2.17525e+06	3.66653e+06	99420.4	552965	532333	747661	1.66684e+07	989150	130080	525615	592443	313479	4.96712e+06	4.30435e+06	996305	326608	282147
F3L	36056.2	5560.1	74402	2039.32	4596.15	2049.94	1948.18	314576	418809	221138	732375	79321.7	301628	3.74483e+06	80052.2	1.16693e+06	314728	98004	277697	1.11961e+07	141302	286668	736867	2.55783e+06	198236	221132	1.94325e+06	131162	107114	316005	134666	224092	1.1708e+06	1.53804e+06	23712.8	244548	139268	231947	5.01016e+06	247717	76757.9	127843	147367	173079	2.04625e+06	904757	1.05957e+06	117333	48269.1
F3R	18352.3	3504.64	41713.7	1255.79	4402.63	1183.77	1606.97	163117	184105	126292	395978	47056.4	168660	1.87294e+06	26011.6	762311	230367	54024.8	140964	6.81439e+06	102803	160498	434985	905811	120344	115353	928985	56085.6	39443.9	179614	75877.6	91159	611079	882871	10624.9	152357	69619.3	132078	2.58385e+06	141031	32951.9	110594	99627.3	126364	948725	535790	424436	46219.9	36172.4
G3L	33575.8	11179.6	177834	3417.76	5835.54	3040.85	2725	197749	478697	72742.8	972827	126023	222007	1.12017e+06	60933.5	863455	133864	179256	290497	1.068e+07	141409	95967.8	1.0793e+06	722922	171935	319352	5.03498e+06	674598	25859.8	234632	281794	114296	476300	927017	47743	149614	26708.3	1.17211e+06	2.13372e+06	369748	50374	210583	166790	249157	2.22555e+06	700599	214317	78261.1	50589.8
G3R	7695.47	1889.41	93673.5	335.132	358.649	1535.03	1278.73	29491.1	241963	33694.1	453938	54595.4	76632.5	449008	18801.3	422425	56848.1	63921.7	123986	5.29498e+06	65895	26192.6	472035	243012	87427.6	80064.8	1.69605e+06	236569	19588.8	93484.1	79581	48855.6	187834	407071	15203.3	72227.7	7552.49	410313	672244	150909	14258.1	102363	67833.3	87556.2	1.04859e+06	343022	73536.5	55194.9	26489.9
QC10	77244.2	3016.46	125893	1768.23	3654.75	2613.95	3441.68	261560	308529	65575.5	603693	61474.6	199061	2.96246e+06	30665.8	2.16695e+06	477226	72253.8	248891	1.123e+07	164778	138644	733985	2.44673e+06	297356	273185	2.81349e+06	147575	108695	242662	112938	164725	1.26624e+06	1.78061e+06	27863.8	273270	183577	350658	5.47816e+06	374416	42574.5	155993	192719	150729	1.8053e+06	917845	1.08585e+06	75862.3	71009.7
H3L	26548.4	1046.62	85426.4	945.665	2107.59	1735.63	1313.73	44718.6	200899	66362.8	358243	17069.7	106423	654061	56875.9	702739	116905	39989.8	165526	5.87511e+06	60681.3	39181.4	408330	316360	200390	175171	962378	122550	51590.2	72352.6	143202	126648	180788	584823	39943.8	136440	32118.4	382193	3.04428e+06	303212	31906.2	219012	89225.6	107605	2.54897e+06	523985	345213	75759.7	56429
H3R	44291.5	866.154	55818.5	1369.79	2182.07	1588.99	1810.11	44171.2	154062	14101.3	369104	47172.6	95069	580079	30813.5	667507	77045	57347.4	109852	5.34155e+06	42614.5	44543.6	371414	318951	222560	156348	992209	77875.6	24519.4	99118.1	109889	81490.9	204092	610318	31935.2	99924.9	29032.9	362315	2.87764e+06	241845	25458	222083	88235	76554.2	2.20342e+06	647043	336038	64708	44484.4
I3L	298694	54504.2	665021	11472.9	49091.6	12509.6	15655.5	7.64209e+06	1.6566e+06	1.34212e+06	3.18969e+06	304364	1.37431e+06	5.08517e+07	571125	1.35701e+07	6.30864e+06	291338	2.16874e+06	90539688	1.00361e+06	1.88877e+06	3.16961e+06	5.21212e+07	2.43882e+06	3.01198e+06	4.10716e+07	488620	1.36832e+06	4.23172e+06	881746	2.07808e+06	2.61412e+07	3.65545e+07	216392	3.81859e+06	4.32153e+06	1.55719e+06	8.7635e+07	3.571e+06	133819	816041	3.18037e+06	1.27132e+06	1.15222e+07	8.09745e+06	2.16355e+07	813066	343490
I3R	75222.8	19705.3	403409	4970.68	11707.1	7260.33	7100.23	1.42454e+06	365187	281660	826267	79035.6	382352	1.10997e+07	130827	2.77288e+06	1.69929e+06	99962.6	576433	2.41784e+07	225125	427822	888722	1.06681e+07	503552	756144	1.01697e+07	177947	310569	864565	227834	544540	5.26148e+06	6.46099e+06	76386.3	724897	880845	421889	2.02159e+07	887449	53165.6	234675	668246	299125	2.85699e+06	2.27421e+06	4.11468e+06	241825	116996
J3L	88998.4	9538.05	248313	3637.03	10645.8	4263.46	3014	36404.6	362161	32825	596281	53675.7	248794	315057	15367.2	495759	136563	96091.5	167281	8.78751e+06	151743	39986.8	544098	213680	168643	117869	610928	73071.5	63378.9	50443.2	173885	99869	164697	640430	52477.7	183431	18932.8	339901	3.33186e+06	440149	21693.3	170796	117196	275894	1.52718e+06	1.05409e+06	812854	102443	93130.2
J3R	33599.7	4701.01	55874.1	503.012	4414.77	1132.51	1623.17	19312.2	54159.4	14547.4	121665	2622.28	49364.4	37430.7	9810.77	64201	24765.2	25811.3	14647.9	1.54759e+06	40256.5	9730.21	96809.6	27793.5	33335.1	15816.4	138598	25499.7	13222.7	4184.92	17387.8	8107.09	25924.8	118636	11839.1	30111.1	4966.24	33801.2	417755	61179.7	1930.49	33999.2	26248.6	27851.6	299780	156548	84423.6	23335.6	11257.2
QC11	95605.9	4262.71	130726	1772.29	4277.18	3197.83	2979.01	285184	309898	70630.7	584988	74453	198434	3.15431e+06	59720.4	978326	331265	42921.6	251761	1.09133e+07	159788	142626	667645	2.50232e+06	283824	310377	3.63517e+06	101267	86045.7	235887	131952	212597	1.13857e+06	1.84708e+06	61641.5	216265	163920	368806	6.34622e+06	446581	48198	145829	185413	186450	1.98251e+06	922071	1.17163e+06	71441.4	72985.3
[truncated: 191 more columns]

## Sheet: Sheet 3 ln
Sheet 3	ln	Data after aplication of LOESS, zero centering, blank subtraction and ln transformation (including EXP returned values)
Sample name	CE(16:1)	CE(18:0)	CE(18:1)	CE(20:0)	CE(20:1)	CE(24:0)	CE(24:1)	Cer(32:0-2)_d18:0/14:0	Cer(32:2-3)_d16:1/16:1	Cer(33:0-2)_d18:0/15:0	Cer(33:2-1)_d16:0/17:2	Cer(33:2-2)_d16:1/17:1	Cer(33:2-3)_d18:1/15:1	Cer(34:0-2)_d18:0/16:0	Cer(34:0-3)_d20:0/14:0	Cer(34:1-4)_d18:1/16:0	Cer(34:1-5)_d18:0/16:1	Cer(34:2-1)_d16:0/18:2	Cer(34:2-5)_d16:1/18:1	Cer(34:2-6)_d18:1/16:1	Cer(34:3-4)_d18:2/16:1	Cer(35:0-2)_d18:0/17:0	Cer(35:2-3)_d18:1/17:1	Cer(36:0-2)_d18:0/18:0	Cer(36:0-3)_d20:0/16:0	Cer(36:2-4)_d16:1/20:1	Cer(36:2-5)_d18:1/18:1	Cer(36:2-7)_d20:1/16:1	Cer(36:3-1)_d18:2/18:1	Cer(37:0-2)_d18:0/19:0	Cer(37:0-3)_d20:0/17:0	Cer(37:2-3)_d20:1/17:1	Cer(38:0-2)_d18:0/20:0	Cer(38:0-3)_d20:0/18:0	Cer(38:1-1)_d16:1/22:0	Cer(38:1-3)_d18:1/20:0	Cer(38:1-4)_d18:0/20:1	Cer(38:2-4)_d16:1/22:1	Cer(38:2-5)_d18:1/20:1	Cer(38:2-7)_d20:1/18:1	Cer(38:6-1)_d18:1/20:5	Cer(39:0-3)_d20:0/19:0	Cer(40:0-2)_d18:0/22:0	Cer(40:1-1)_d16:1/24:0	Cer(40:2-3)_d16:1/24:1	Cer(40:2-4)_d18:1/22:1	Cer(40:3-4)_d18:1/22:2	Cer(41:1-1)_d16:1/25:0	Cer(41:1-2)_d18:1/23:0
A1L	-1.19002	-2.14901	-0.288787	-1.07674	-1.5234	-0.271264	-0.443852	-1.11152	-0.57674	-1.30823	-0.582604	-0.835175	-0.506679	-1.12579	-0.338428	-0.945375	-0.65553	-0.520321	-0.558621	-0.288669	-0.574625	-1.65804	-0.187703	-1.41838	-0.130278	-0.966981	-0.912298	-0.132576	-0.14118	-1.583	-0.625594	-0.68156	-1.2303	-1.00492	-0.928671	-0.608979	-1.34279	-1.02069	-0.766577	-0.317734	-0.64878	-0.887496	-0.82218	-0.824281	-0.532049	-0.772519	-0.626864	-0.550981	-0.932986
A1R	-0.910818	-1.04964	-0.942097	-1.50711	-1.36123	-1.02264	-0.90461	-1.7615	-1.76048	-1.20444	-1.30667	-0.697303	-1.42691	-1.54887	-2.12513	-1.13379	-1.8375	-1.73393	-1.89736	-1.10037	-1.53207	-2.3488	-1.29532	-1.83536	-1.78285	-1.89804	-1.75429	-1.66814	-1.01193	-2.16923	-1.93558	-1.95245	-1.91013	-1.70147	-1.46063	-1.20402	-1.92427	-1.9247	-1.31268	-2.16334	-1.35675	-1.73428	-1.44777	-1.85874	-1.51651	-1.34587	-1.21676	-1.06716	-2.0975
A2L	-2.55205	-1.03861	-0.54169	-0.80859	-2.34551	-0.765962	-0.794971	-1.83543	-1.20267	-1.80457	-1.34067	-1.63485	-1.55782	-2.01891	-1.12131	-1.38597	-2.03303	-0.899224	-1.72822	-1.41167	-1.43956	-2.48007	-1.67861	-2.36106	-2.15225	-2.35534	-2.13923	-1.30233	-2.09576	-1.88024	-1.98927	-1.7046	-2.15332	-2.12064	-2.70873	-1.55293	-2.84212	-2.36391	-2.13454	-1.70027	-1.10294	-1.23331	-1.45512	-1.57245	-1.35684	-1.54083	-2.02286	-1.42989	-1.46234
A2R	-1.31981	-1.46894	-0.966805	-1.02523	-0.250579	-0.511404	-0.661517	-1.97297	-1.53747	-3.41452	-1.47617	-1.09074	-0.786226	-1.46343	-1.37158	-1.1292	-1.77801	-0.419859	-1.7668	-1.16328	-1.31812	-2.04427	-1.5404	-1.8729	-1.95998	-1.9078	-1.95304	-1.64746	-2.35923	-1.97665	-1.92614	-1.47168	-2.00101	-1.88664	-1.94912	-1.58024	-2.63428	-2.44952	-2.04652	-1.99866	-1.08715	-1.1505	-1.48965	-1.40822	-1.63233	-1.55677	-1.78254	-1.24723	-1.62084
A3L	-2.35905	-1.51136	-0.965848	-7.26871	-0.439801	-0.766439	-1.23458	-1.93973	-1.97566	-1.34743	-1.6987	-2.12024	-1.49169	-2.02416	-2.75486	-1.28092	-2.43267	-2.40068	-1.83077	-1.59154	-2.01585	-2.2692	-2.12409	-2.40725	-2.57759	-2.6317	-2.33013	-1.628	-1.97764	-2.35926	-2.10199	-2.41298	-2.67719	-2.24394	-1.1881	-1.55417	-2.87513	-2.49115	-2.33684	-2.01602	-0.912297	-1.77246	-1.65513	-1.74023	-1.86496	-1.93067	-2.12504	-1.75871	-1.78659
A3R	-1.4101	-0.862655	-1.4143	-1.55809	-1.38484	-0.928829	-0.98216	-1.85296	-1.80216	-1.40551	-1.34178	-1.05497	-2.20658	-1.64961	-1.40678	-1.03476	-2.07251	-1.1969	-2.42181	-1.27082	-1.23207	-2.25579	-1.61773	-2.27629	-2.07822	-2.56238	-1.95763	-1.75532	-1.59127	-1.99971	-1.72552	-1.39003	-2.16564	-2.14169	-1.28775	-1.83211	-2.18196	-2.14587	-1.92781	-1.90194	-0.289254	-1.29548	-1.77929	-1.26919	-1.71528	-1.64252	-1.68605	-1.53858	-2.49479
B1L	-0.307845	-0.778103	-1.17658	-0.903923	-1.683	-0.639844	-0.539842	-1.90881	-0.242858	-1.20523	-0.457718	-0.406519	-0.547067	-0.896864	-1.23509	-0.719907	-1.37077	-0.305066	-0.622438	-0.545718	-0.343827	-1.06605	-0.353762	-1.23288	-0.648919	-0.355745	-1.51265	-0.71989	-0.837544	-1.11983	-0.460852	-1.16502	-0.842108	-0.752747	-0.534149	-0.442607	-1.83843	-0.424079	-1.04896	-0.775582	-0.161139	-0.1257	-0.398361	-0.450843	-0.364264	-0.621107	-1.6781	-0.962268	-0.679472
B1R	-0.248833	-0.00691861	-0.389795	0.05865	0.0153414	-0.285855	-0.154317	-0.746147	0.683497	-0.277589	0.238639	0.417328	0.226009	-0.0201277	-0.26014	0.422625	-0.679316	-0.103555	0.113271	-0.0715268	0.423544	-0.327728	0.507418	-0.683987	-0.160873	-0.154834	-0.937996	0.0939186	-0.572234	-0.503891	0.221504	-0.743301	-0.129826	-0.0487253	0.242545	0.297417	-1.86677	-0.0387313	-0.559614	-0.0525996	0.41547	0.245599	0.10394	0.127588	0.33009	0.0491306	-1.19798	0.024378	0.294048
B2L	0.397027	-0.250507	-0.745583	0.375149	-1.10551	-0.184605	-0.215296	-0.460564	0.445269	-0.709158	0.305031	-0.064712	0.377024	0.397914	-0.0863705	0.369451	-0.56903	0.198963	-0.0604133	0.024055	0.524638	-0.00982083	0.536381	0.0347095	-0.0924032	-0.242682	-1.00816	-0.127354	-0.264297	-0.211813	0.311774	-0.731815	-0.126828	0.112113	0.620892	0.28047	-2.52378	0.0396672	-0.758905	-0.449225	0.52988	0.994808	0.26925	-0.00245208	0.3642	0.107778	-1.46748	-0.309686	0.700679
B2R	-0.359339	0.114537	-0.705033	0.241154	0.00602825	-0.0599306	-0.29558	-0.546961	0.137342	-0.660596	0.0101581	-0.22179	0.292665	0.164329	-0.0536121	0.0707508	-0.596665	0.15686	-0.0927442	-0.0881926	-0.134575	-0.412866	0.256274	-0.0393392	-0.123565	-0.349178	-1.26925	-0.116921	-0.320316	-0.127565	0.285915	-0.650988	-0.121992	0.0114372	0.694945	-0.121645	-1.69469	-0.329802	-1.00586	-0.484494	0.874683	0.922418	0.226011	-0.343089	0.148347	-0.0304941	-1.62169	-0.311853	0.0894437
B3L	-0.566998	-0.150513	-0.95979	-0.984633	-0.163182	-0.0667921	-0.383194	0.109651	0.243289	0.543929	0.230094	0.244549	0.0452417	0.575051	-0.409562	0.516121	-0.500589	-0.144685	0.051036	0.127783	0.714574	0.1276	0.0233741	0.17936	-0.485424	-0.213721	-0.746863	-0.478628	-0.1506	-0.0425057	0.0367004	-0.390241	-0.176346	-0.0431068	1.43665	-0.170749	-1.46137	0.0564169	-0.357078	-0.604554	1.06296	0.318906	0.110122	0.0424495	-0.187029	0.0182828	-0.583565	-0.560631	0.359694
B3R	-0.0286304	0.357059	-0.557284	0.208346	-0.873629	0.257742	0.230324	0.022443	0.420599	-0.17886	0.345192	-0.0191111	0.356871	0.345378	-0.247753	0.639683	-0.482785	0.0717184	-0.0199003	0.289172	0.480741	0.349577	0.262391	0.108745	-0.278259	-0.0626824	-0.742415	-0.260204	-0.180847	-0.0256667	0.125285	-0.0630425	-0.107658	0.34322	1.36091	0.53387	-1.52375	0.155084	-0.193582	-0.254761	0.976702	0.864448	0.585247	0.284994	0.0211626	0.498987	-0.662246	-0.0969354	0.714156
C1L	0.421742	0.0735019	0.67698	0.542646	0.151478	0.704302	0.390127	-0.28011	0.981819	-0.292466	0.256045	0.158532	0.0138676	-0.260113	-0.0274945	-0.368481	-0.704568	0.477116	0.241783	0.0550609	0.177561	-0.991413	0.677552	-1.04429	0.116835	-0.457155	-1.01703	0.780858	-0.839389	-1.07296	-0.158542	-0.718217	-0.926368	-0.542147	0.14884	-0.426019	-1.95188	0.0595342	-1.47477	0.316785	-0.0934024	-0.0804617	-0.0406048	0.692263	0.79004	-0.203798	-3.00961	1.14543	0.547316
C1R	-0.669588	-0.186429	0.846208	0.80319	0.595873	0.596785	0.486121	-0.202747	1.22966	-0.386114	0.817181	1.15077	0.686463	-0.118467	0.283747	-0.225828	-0.311891	0.480761	0.744609	0.351054	0.785613	-0.26221	0.739118	-0.951013	0.0445795	-0.346527	-0.77419	1.08112	-0.0945472	-0.975726	-0.196061	-0.376772	-0.979363	-0.605833	0.727235	-0.508094	-2.14984	0.297868	-1.25884	0.425257	0.491487	-0.111196	-0.0838247	0.966648	0.90916	0.122553	-2.9046	1.00162	0.834821
C2L	-1.6147	-3.1296	-0.89654	-2.32255	-2.88261	-1.07203	-0.837706	-2.50872	-0.757958	-1.45328	-1.5518	-1.17473	-1.46777	-2.29188	-1.06824	-2.56421	-2.58936	-1.09784	-1.13082	-1.5942	-2.14761	-2.66377	-1.13316	-2.89506	-1.86781	-3.03894	-2.77058	-0.624407	-2.50564	-2.56556	-2.73505	-2.07249	-3.18717	-2.67428	-0.828886	-2.33549	-5.14308	-1.74357	-3.52813	-0.432363	-2.17128	-2.07021	-1.71333	-0.364726	-0.965549	-1.88542	-5.9343	-0.814707	-1.70268
C2R	-2.40994	-3.08722	-1.26476	-1.05458	-2.88768	-1.53282	-1.54569	-3.21772	-1.12768	-2.19787	-2.16072	-2.01712	-2.03554	-2.58752	-2.46787	-2.64658	-4.99324	-1.99556	-1.84613	-2.29493	-1.64465	-3.41064	-2.11436	-3.21034	-2.22481	-2.68907	-3.32565	-1.35166	-3.96091	-2.96768	-2.56605	-4.44428	-3.73496	-3.63414	-2.11145	-1.67276	-4.64133	-2.73353	-4.26158	-1.3521	-0.875278	-2.48965	-2.51339	-1.41979	-1.81312	-2.39546	-5.16149	-1.98864	-2.01629
C3L	-0.628312	-0.0719843	-0.0509015	-0.312341	-1.21126	-0.291199	-0.398094	-1.02269	0.828396	-0.462341	0.227482	0.744816	-0.0740226	-1.04276	-0.210483	-0.794537	-0.955475	0.0221136	0.178787	0.0141874	0.312998	-1.41813	0.277245	-1.45615	-0.910717	-0.724748	-1.1906	0.750326	-0.881662	-1.50599	-0.624791	-0.566703	-1.98321	-1.16956	1.0779	-0.731173	-3.05867	-0.215915	-1.77088	0.9496	0.2017	-0.525741	-0.504013	0.812588	0.400272	-0.319302	-3.82594	0.675717	-0.0943346
C3R	-2.62355	-0.146605	-0.539673	-1.23399	-1.385	-0.419589	-1.17299	-1.48307	0.378833	-1.84614	-0.215918	-0.364911	-0.72251	-1.72861	-1.2736	-1.43677	-1.78148	-0.840941	-0.0508934	-0.606261	-0.292833	-1.38347	-0.31331	-2.16436	-1.06202	-1.31969	-1.80538	-0.131902	-0.97183	-1.88551	-1.16033	-1.57319	-2.65863	-1.78255	0.0862997	-1.00314	-3.84918	-0.765348	-2.373	0.23818	0.12124	-1.25761	-1.25075	-0.365905	-0.162452	-0.854605	-4.57258	0.020059	-0.779314
D1L	-0.61981	-0.814505	-0.839562	-0.657427	-0.741788	-0.416255	-0.457867	-2.33322	-0.237705	-1.86719	-0.477327	-0.140398	-0.831096	-2.46938	-1.44204	-2.33368	-1.62444	-0.474603	-0.832044	-0.971652	-0.929635	-2.39394	-0.594803	-2.96893	-1.17871	-1.00553	-1.78547	-0.522066	-1.34502	-2.98563	-0.682344	-1.32158	-2.87099	-1.99307	-0.569355	-1.52399	-2.66805	-0.996962	-2.09975	-0.9579	-2.1365	-0.965605	-1.19293	-0.441769	-0.335854	-1.18332	-1.91545	-0.701463	-0.747526
D1R	-0.820702	-2.2877	-1.9909	-0.99916	-2.03567	-1.23764	-1.49065	-2.93582	-1.28208	-2.02581	-1.19019	-1.23461	-2.19277	-3.56319	-2.05161	-3.10188	-2.91455	-2.24291	-1.29154	-1.90943	-1.6274	-3.00386	-1.96883	-4.0091	-1.42017	-1.69945	-2.72608	-1.13091	-2.02449	-3.36879	-2.0833	-2.96392	-3.25029	-2.95045	-1.3629	-2.08971	-5.07197	-2.12066	-2.91231	-1.58708	-3.18291	-1.73439	-2.09477	-1.32306	-1.24772	-1.91592	-3.16722	-1.69341	-1.43681
D2L	-1.39473	-1.35511	-1.49229	-0.413976	-2.89052	-1.18807	-1.00476	-3.74525	-1.63635	-2.89773	-0.966791	-1.82772	-1.8879	-3.09167	-1.58131	-1.85424	-2.60666	-1.33723	-1.67087	-1.6735	-1.65773	-2.24695	-1.19134	-2.40976	-1.81637	-1.86906	-2.32559	-1.22979	-1.78799	-2.50633	-1.67544	-2.41328	-3.07121	-2.47123	-1.47727	-1.67398	-4.60831	-1.49877	-2.81171	-2.20215	-2.55817	-1.22246	-1.81639	-1.16018	-1.43103	-1.75574	-3.08765	-1.62571	-1.80349
D2R	-0.889419	-1.10083	-1.07546	0.418475	-0.57882	-0.556589	-0.480355	-2.20376	-0.497698	-1.91839	-0.313323	-0.302707	-0.398815	-2.05983	-0.826499	-1.35307	-1.27263	0.127859	-0.802923	-0.74914	-0.660417	-1.51926	-0.510507	-1.93411	-1.47493	-1.01511	-1.66389	-0.722663	-0.97717	-2.06874	-0.833772	-1.188	-1.95224	-1.36364	-0.66174	-1.65353	-2.20464	-0.764066	-1.6434	-1.19513	-0.745981	-0.0934448	-0.952759	-0.58066	-0.759664	-0.795347	-2.16458	-1.23198	-0.98816
D3L	-0.0708164	0.730424	0.221813	0.782323	0.409244	0.623842	0.388109	-0.894458	0.268771	-0.806824	0.510301	0.200044	0.0316492	-0.908509	-0.115346	-0.120941	-0.978577	0.124544	0.104793	-0.0449862	0.288699	-0.628743	0.250451	-0.231269	-0.724241	-0.254927	-0.805927	0.198468	0.0984343	-0.679657	-0.166501	0.111586	-0.867972	-0.47549	0.822332	0.268545	-1.3949	0.013648	-0.798713	-0.117937	0.924906	0.450535	0.206943	0.68958	0.513646	0.0609807	-0.965071	0.482262	0.699911
D3R	0.259113	0.624433	0.326314	1.28877	0.536431	0.566068	0.610825	-0.532628	0.349533	-0.184979	0.348862	0.150903	0.286832	-0.502236	0.0756457	0.0709879	-1.21195	0.2487	0.25682	0.127451	0.476634	-0.491495	0.577898	-0.262619	-0.303442	-0.356905	-0.641319	0.149594	0.382126	-0.264166	-0.0195498	0.214505	-0.616539	-0.2859	0.98153	0.169467	-1.40345	0.0900969	-0.252131	0.0461146	1.38201	0.591879	0.35785	0.587114	0.526168	0.235737	-0.456122	0.667879	0.416035
E1L	-0.929671	-0.274691	-0.822265	-0.885976	0.0314351	-0.200818	-0.352566	-1.17371	-0.22855	-0.371015	-0.130645	-0.0778271	0.20764	-0.401747	-0.207051	-0.166207	0.0878848	-0.163035	-0.151467	-0.0891784	0.126752	-0.54777	-0.0221047	-0.190579	-1.01987	-0.17182	-0.30006	-0.685079	0.094915	-0.833617	-0.0874356	-0.543591	-0.508331	-0.463851	0.369328	-0.268268	-0.531414	-0.365177	-0.340999	-0.269087	0.701395	-0.094134	-0.332147	-0.2342	-0.00526963	-0.0911383	-1.07953	0.0152342	-0.153033
E1R	-0.0533043	-0.557101	-0.606795	0.713117	-0.410312	-0.192994	-0.135781	-0.827921	0.124232	-0.597249	0.0270436	-0.279651	0.0132593	-0.0583592	0.106986	-0.26035	0.180946	-0.149761	0.0152986	0.0929621	0.18326	-0.340243	0.0636851	-0.00670418	-0.209974	-0.18533	-0.0955738	-0.375148	0.226348	-0.255075	-0.135544	-0.140926	-0.187107	-0.116254	0.351581	-0.118719	0.0293029	-0.0704459	0.0198781	-0.0119946	0.611175	0.0872903	0.0801563	-0.303577	0.176136	0.241601	-0.56308	0.167856	0.517805
E2L	0.0787693	-0.115657	-0.877176	-0.605825	-0.306698	0.0349731	-0.159336	-0.964751	-0.0326871	-1.37049	0.0671169	0.0854279	0.104162	-0.695691	0.183196	-0.217562	-0.0501974	0.158248	0.0945469	0.111359	0.251989	-0.617291	0.215692	-0.57684	-0.0244709	-0.0434704	-0.376444	-0.0820578	0.167913	-0.626251	0.0108399	-0.210354	-0.711085	-0.436526	-0.208225	-0.514437	-0.693349	-0.110725	-0.245947	-0.148824	0.186034	0.237424	-0.393047	-0.0766122	0.278283	0.13615	-0.822828	0.37976	-0.267844
E2R	0.72842	0.205283	-0.228032	0.713368	0.123789	0.354174	0.295753	-0.854936	0.40121	0.031677	0.182757	0.425811	0.303964	-0.00190238	0.308773	0.0607502	0.171568	0.553127	0.119221	0.30906	0.620263	-0.108015	0.50418	-0.0815911	0.210422	0.185316	-0.0137967	-0.231244	0.424793	-0.0220697	0.142032	0.147976	0.0875634	0.177078	0.828937	0.377968	0.227256	0.314442	0.585168	0.247871	0.279169	0.602098	0.558639	0.229371	0.482741	0.896654	-0.130787	0.550569	0.71861
E3L	0.562083	0.292826	-0.140226	0.640875	0.787054	0.746775	0.526481	-0.687866	0.54431	0.191946	0.393556	0.00641672	0.0854934	-0.156486	0.649571	0.168496	-0.113645	0.150638	0.377369	0.382397	0.559375	-0.158307	0.464472	0.137547	0.250366	0.582398	0.206939	-0.0617184	-0.0586674	-0.200509	0.570706	0.628771	-0.18619	0.0512344	0.922917	0.532252	-0.0328388	0.568621	0.321057	0.577192	0.898161	0.79057	0.464608	0.815711	0.814896	0.8782	-0.438182	1.23523	0.949078
E3R	1.06785	1.1785	0.175821	0.923922	0.886614	0.856373	0.594048	-0.0636812	0.673632	0.410021	0.751133	0.384022	0.660674	0.384632	1.0283	0.813753	0.511339	0.869319	0.476584	0.783965	0.778418	0.528814	0.928344	0.603184	0.679935	0.793891	0.555014	0.466016	0.780609	0.550542	0.791096	0.902859	0.582369	0.748488	1.34155	0.794977	1.16343	0.772391	1.05734	0.851199	1.12203	1.21739	1.13867	0.628166	0.979014	1.56709	-0.124221	1.4875	1.40849
F1L	-0.992518	-3.21489	-1.82018	-1.65493	-0.665526	-1.43563	-0.722008	-1.99971	-1.55937	-1.32233	-1.42343	-3.29814	-1.53945	-1.81695	-2.12218	-1.55833	-1.36416	-1.25676	-1.1811	-1.38255	-1.64714	-1.07523	-1.62073	-2.24727	-2.70564	-2.39967	-1.92416	-1.14502	-3.29071	-1.53633	-1.6187	-1.2219	-1.69409	-1.89799	-0.807623	-1.87698	-1.37101	-1.9281	-1.96167	-2.04084	-2.98731	-1.6644	-1.51903	-1.64732	-1.32313	-1.48221	-1.72378	-1.77371	-1.6669
F1R	-1.27397	-1.62561	-1.79307	-1.40637	-1.36362	-1.68471	-1.15765	-2.53088	-1.11627	-1.26854	-1.16466	-3.71203	-1.32885	-2.03977	-2.84162	-2.18542	-1.4924	-2.26587	-1.70775	-1.54728	-2.20752	-1.39503	-1.47909	-2.57231	-1.64234	-2.27071	-1.95827	-1.26064	-2.37265	-1.80157	-1.77185	-1.53115	-1.77809	-1.67581	-1.10943	-1.66027	-1.32999	-1.81864	-1.79124	-2.21786	-1.66191	-1.91773	-1.44348	-1.25356	-1.52871	-1.45804	-1.93656	-1.32515	-1.84774
F2L	-0.705559	-1.56289	-1.32998	-7.54119	0.114304	-1.13432	-1.24014	-1.40392	-0.554066	-0.431103	-0.828249	-0.366368	-0.852447	-1.04319	-1.48292	-1.00004	-1.09499	-1.04371	-0.87586	-0.941219	-1.17078	-0.474787	-0.795208	-1.59042	-1.33047	-1.30077	-1.41239	-0.694081	-1.09258	-1.10244	-0.957094	-0.90551	-1.1602	-1.33292	-1.09972	-1.08463	-1.25234	-1.52068	-1.42406	-1.94672	-1.32001	-1.17069	-1.54586	-1.35129	-1.06279	-1.18946	-1.09418	-1.15518	-1.52671
F2R	-1.54373	-2.3428	-1.15755	-0.964747	-1.125	-0.960885	-0.87518	-0.999182	-0.330681	0.0250093	-0.592832	-0.985064	-0.255113	-0.81998	-0.396095	-1.28121	-0.543245	-0.808243	-0.916938	-0.674077	-0.240308	-0.051328	-0.691371	-1.38098	-1.00259	-1.1029	-1.34047	-0.372824	-0.793883	-0.558994	-0.79438	-0.719746	-0.816723	-0.926993	-0.448329	-1.10496	-1.01442	-1.49344	-0.852981	-1.43099	-0.774973	-0.874568	-0.885451	-0.659783	-0.793806	-0.72389	-0.881822	-0.600583	-0.651665
F3L	-0.682721	0.447428	-0.664266	0.0670051	0.0302588	-0.223604	-0.478036	0.142502	0.308438	1.12074	0.22197	0.226304	0.318406	0.284493	0.427755	-0.264239	-0.358341	0.240633	0.0805571	0.0300607	-0.00473485	0.73644	0.0979271	0.0387571	-0.562094	-0.25796	-0.509064	-0.111144	-0.0366047	0.319343	0.0429193	0.266878	-0.0365652	-0.124637	-0.152997	-0.0224845	-0.175981	-0.402939	-0.1506	-0.533947	0.591745	-0.193556	-0.252347	0.0313855	0.0887363	0.00383772	-0.0645944	0.463473	-0.35723
F3R	-1.38545	-0.0231194	-1.23761	-0.406739	-0.00375118	-0.787761	-0.671532	-0.515949	-0.514984	0.567626	-0.392495	-0.307082	-0.2538	-0.415104	-0.679438	-0.689194	-0.660469	-0.336504	-0.592036	-0.466648	-0.336894	0.154208	-0.431414	-1.00005	-1.05038	-0.911315	-1.24811	-0.948676	-1.02644	-0.249239	-0.525481	-0.640925	-0.68583	-0.684451	-1.01961	-0.496466	-0.868775	-0.97117	-0.818802	-1.09789	-0.258339	-0.335304	-0.643268	-0.286509	-0.683329	-0.523579	-0.981401	-0.468326	-0.646009
G1L	-2.78609	-3.25173	-2.29624	-1.14065	-1.65662	-1.15412	-0.888095	-2.79384	-1.31997	-1.04888	-1.37259	-1.44635	-0.981429	-3.2144	-1.68907	-2.87351	-2.35861	-1.80503	-2.04974	-1.83137	-2.25792	-2.82896	-1.61323	-3.17682	-3.90872	-2.37244	-2.32669	-1.40127	-1.89749	-2.25852	-1.46418	-2.5605	-2.83879	-2.55452	-2.08818	-2.55998	-3.11211	-1.67007	-3.09706	-2.15891	-3.40701	-1.23201	-1.70938	-1.18452	-1.64458	-1.91179	-3.97577	-1.05658	-2.51778
G1R	-2.46251	-2.79332	-1.23012	-0.849236	-2.52557	-1.28325	-1.76862	-4.10749	-1.25727	-1.57462	-1.5224	-1.42883	-1.52709	-3.60562	-1.79319	-3.25525	-3.2427	-1.4781	-1.6688	-2.09441	-2.16818	-2.53639	-1.82984	-3.49734	-3.9214	-3.06654	-3.17138	-2.20631	-2.03438	-2.43867	-2.18044	-2.55781	-2.47933	-2.57348	-1.65748	-2.1842	-3.48032	-1.82257	-3.54655	-2.61813	-4.78133	-1.89961	-1.93605	-1.53215	-1.75131	-1.98896	-4.28808	-1.62784	-2.29673
G2L	-1.65187	-0.579819	-0.849688	-0.780198	-0.758546	-0.774989	-1.15671	-1.86382	-0.424427	-1.07351	-0.262962	-0.12554	-0.400044	-1.94834	-1.34417	-1.60587	-2.28811	-0.327703	-0.97478	-0.795875	-0.606335	-1.54999	-0.568148	-2.47936	-0.879406	-1.20413	-1.02795	0.395489	-1.77367	-1.43145	-0.502037	-1.70552	-1.94428	-1.39929	-0.0362081	-1.34031	-3.02308	0.197548	-2.08918	-1.12621	-1.91856	-0.405228	-0.816939	-0.808531	-0.678599	-0.659912	-3.14471	-0.93063	-0.0541626
G2R	-0.278604	0.459123	-0.564533	-0.293959	-0.169735	-0.0434707	0.0107273	-1.01865	0.438739	-0.722979	0.605669	0.61644	0.500441	-1.18837	-0.315132	-0.0399094	-1.25511	1.03294	0.142205	0.102136	0.378639	-0.321445	0.636199	-1.36105	0.0943262	0.0108852	0.329713	1.4872	-0.835728	-0.20354	0.530077	-0.484795	-1.10288	-0.554261	0.287804	-0.417714	-2.05813	1.19724	-1.3259	-0.0838021	-0.610545	0.374783	-0.10591	-0.0374624	0.323932	0.0310027	-2.10963	0.412986	1.089
G3L	-0.808948	1.12748	0.218515	0.606009	0.286306	0.139549	-0.144099	-0.325317	0.439159	0.0224104	0.506588	0.666242	0.0307843	-0.936587	0.187816	-0.562238	-1.19162	0.884697	0.136507	-0.0176543	-0.0323922	-0.362686	0.475095	-1.22644	-0.680893	0.104184	0.440366	1.55296	-1.43805	0.0141559	0.791562	-0.424375	-0.933569	-0.640678	0.41704	-0.514311	-1.82708	1.20678	-1.01623	-0.134762	0.15998	0.312245	-0.127128	0.388535	0.165918	-0.258782	-1.66665	0.0582916	-0.311269
G3R	-2.30961	-0.659967	-0.41549	-1.70458	-2.49548	-0.561148	-0.901112	-2.23033	-0.244428	-0.741236	-0.25572	-0.182678	-1.02266	-1.85903	-0.973817	-1.27265	-2.0344	-0.120505	-0.709664	-0.719835	-0.810441	-1.66422	-0.35424	-2.31763	-1.34233	-1.2824	-0.650075	0.52224	-1.70342	-0.909982	-0.468313	-1.28544	-1.86207	-1.46892	-0.795049	-1.24076	-3.09112	0.151898	-2.17713	-1.03173	-1.10983	-0.40526	-1.02568	-0.661732	-0.590016	-0.97618	-2.73822	-0.290673	-0.959617
H1L	-0.847974	-1.95291	-1.97794	-3.99177	-0.589969	-1.15025	-1.00593	-2.89485	-1.71838	-1.76553	-1.38367	-2.62597	-2.28771	-2.66357	-0.844743	-2.12056	-2.96967	-3.26953	-1.6586	-1.84651	-2.87657	-2.83659	-1.65062	-3.48535	-3.52799	-1.80429	-2.42542	-2.37569	-3.40881	-2.88324	-1.59672	-2.26114	-2.71303	-2.52197	-1.45879	-2.25822	-3.70445	-1.84768	-2.16887	-1.62487	-2.12731	-1.20548	-2.02958	-1.71857	-1.50983	-1.60091	-3.01836	-1.4398	-1.43335
H1R	0.232444	-2.02979	-1.0046	-0.124874	0.0452077	-0.900993	-0.363543	-2.52987	-0.730695	-1.85009	-0.704794	-0.970768	-1.23111	-1.81437	-0.538992	-1.08211	-1.46018	-0.964027	-1.00624	-0.978931	-0.81377	-1.40808	-0.907083	-2.79736	-1.24047	-0.905349	-1.82066	-0.959647	-1.49399	-1.6697	-0.549063	-1.06415	-1.94068	-1.59437	-0.82436	-1.09332	-2.36121	-0.398087	-1.09308	-1.04174	-0.40754	-0.123992	-0.965631	-1.01524	-0.4425	-0.591521	-1.62097	-0.625859	-0.579139
H2L	0.106357	-0.611943	-0.416362	-0.381158	-1.07177	-0.222018	-0.199983	-1.4961	-0.554555	-1.03245	-0.899107	-1.07655	-1.21454	-1.49886	-0.212362	-0.868775	-1.58767	-0.604184	-0.890636	-0.819516	-0.778051	-1.32194	-0.701679	-2.13482	-0.598762	-0.788194	-1.29609	-0.608269	-1.16031	-1.37495	-0.554625	-0.994832	-1.81967	-1.11432	-0.133626	-0.939942	-2.29819	-0.604406	-0.757414	-0.454631	-0.142368	0.101853	-0.684055	-0.628933	-0.106146	-0.483987	-1.29254	0.122315	-0.527127
H2R	0.890374	-0.0443948	-0.127253	-0.0443418	-0.208429	0.27009	-0.0958927	-1.35921	-0.479946	-0.579665	-0.0371028	-0.276296	-0.309348	-1.01473	0.154125	-0.099619	-1.11523	0.281847	-0.567922	-0.244293	-0.151456	-0.660999	-0.000613598	-1.48203	0.162476	0.0437261	-0.78715	0.000516889	-0.78658	-0.283563	0.330666	-0.130567	-1.17022	-0.480806	-0.391641	0.0330628	-1.6503	0.324212	-0.146411	0.0255701	-0.236572	0.874227	0.0223519	-0.175095	0.457092	0.225733	-0.836984	0.574713	0.665487
H3L	-1.12558	-1.27024	-0.490427	-0.644552	-0.71143	-0.475177	-0.874081	-1.81881	-0.432606	-0.0526693	-0.493657	-1.372	-0.672736	-1.50195	0.153803	-0.746512	-1.27955	-0.522494	-0.411397	-0.617883	-0.921768	-1.26842	-0.504283	-2.05627	-0.475897	-0.506975	-1.22395	-0.0915065	-0.703835	-1.17414	0.126423	-0.360091	-1.89448	-1.11768	0.0318117	-0.595835	-1.64731	0.0706769	-0.677905	-0.336028	-0.324109	0.363895	-0.748383	-0.466339	0.291559	-0.55849	-1.19546	0.0273516	-0.208646
H3R	-0.640839	-1.46968	-0.905881	-0.262443	-0.671204	-0.583125	-0.553128	-1.83381	-0.698987	-1.59699	-0.464793	-0.369584	-0.773937	-1.63261	-0.451506	-0.786147	-1.67629	-0.120811	-0.816993	-0.714411	-1.28986	-1.14418	-0.601666	-2.04952	-0.348895	-0.624851	-1.19805	-0.518193	-1.42921	-0.863523	-0.13539	-0.81655	-1.76951	-1.0809	-0.261879	-0.900739	-1.75125	0.0120916	-0.739664	-0.563337	-0.561912	0.382597	-0.757537	-0.813028	0.142578	-0.350335	-1.22416	-0.129326	-0.450029
I1L	-0.743775	-0.134406	0.382787	0.237897	0.857211	0.427782	0.317689	1.53857	0.418053	1.60146	0.474253	0.25873	0.446233	1.22531	0.928887	0.833274	1.49602	0.191198	1.0312	0.901107	0.564446	1.13167	0.404525	1.14245	0.515688	0.975632	0.955037	-0.0275661	1.3017	0.934344	0.404844	1.08712	1.23186	1.05465	-0.018271	0.609947	1.17321	-0.0737831	1.16041	0.619374	0.795136	0.00924328	1.07097	0.0985291	0.0496412	0.624438	1.35403	0.202834	-0.0945254
I1R	0.824384	0.260543	0.918622	0.905568	0.853357	0.898941	0.879751	1.34009	0.454687	1.51494	0.374714	0.678286	0.628233	1.07278	0.816891	0.238319	1.36617	0.207072	0.650313	0.826261	0.409896	0.977431	0.386653	0.939977	0.330262	0.927386	0.806967	-0.211984	1.21662	0.809182	0.571103	0.922458	1.09598	0.92531	0.260834	0.61415	0.796645	0.0960643	1.00257	0.569822	0.785433	0.234439	1.02634	0.971114	0.518223	0.906128	1.18011	0.908686	0.493124
I2L	1.01288	1.43539	1.57468	1.29811	1.41	1.39178	1.10686	2.43394	0.971987	2.09453	0.86278	0.807058	1.22921	1.90812	1.21098	1.42835	2.11459	0.762897	1.36216	1.48112	1.69824	1.79976	1.00013	2.05664	1.27066	1.52279	1.69425	0.48031	1.4445	1.93053	1.06013	1.64444	2.06071	1.92508	1.11165	2.14339	2.1175	0.644973	1.95492	1.43659	1.60865	0.932566	1.98337	1.00646	1.02051	1.54853	2.0237	1.51924	0.829056
I2R	0.814897	1.06835	1.01827	0.710558	0.568224	0.983692	0.866732	1.64169	0.775605	1.44452	0.784228	0.350274	0.727834	1.42037	0.919426	1.20321	1.40174	0.681529	1.09528	1.03486	1.12216	0.936702	0.69145	1.38429	0.944482	1.18282	1.18156	0.5155	1.14545	1.32047	0.660249	1.23164	1.37924	1.2275	0.909197	1.34552	1.23288	0.439546	1.37825	0.864512	0.769146	0.537151	1.30249	1.08507	0.850338	0.985159	1.40509	1.41937	0.768003
I3L	1.2407	2.66177	1.58292	1.87478	2.44699	1.45983	1.60503	3.31668	1.67536	2.96267	1.69057	1.4803	1.90948	2.82964	2.47421	2.23975	2.75156	1.55136	2.17008	2.11437	1.85448	2.59861	1.53973	3.04523	2.06974	2.32897	2.51984	1.34833	2.61306	2.88623	1.94965	2.40551	3.08744	3.00555	1.58188	2.75035	3.248	1.46495	2.6711	2.1277	1.08413	1.68915	2.82949	1.99004	1.79355	2.17387	2.93896	2.40281	1.58994
I3R	-0.165354	1.63349	1.09515	1.0506	1.01757	0.894585	0.815352	1.63379	0.162515	1.40462	0.338355	0.117043	0.643149	1.29577	1.00495	0.667702	1.46489	0.534821	0.849265	0.792397	0.344785	1.10883	0.265501	1.45725	0.519346	0.942152	1.11808	0.371888	1.15251	1.29365	0.598581	1.04856	1.48913	1.26615	0.471522	1.09793	1.6531	0.153688	1.19894	0.734085	0.146323	0.448393	1.27194	0.53582	0.395773	0.90138	1.27745	1.19162	0.508367
J1L	-0.0335933	-0.126615	0.219343	0.368212	0.220896	0.301758	0.405744	-1.30401	0.329558	-0.59886	0.380741	0.107216	0.497318	-1.85254	-0.42786	-0.750275	-1.04644	0.0983013	-0.461415	0.0643926	0.1633	-1.20975	-0.0651629	-2.17955	-0.232633	-0.367646	-1.23189	-0.289974	-0.693491	-1.7295	0.236797	-0.439257	-1.74817	-0.950229	0.186637	-0.049879	-1.61818	-0.0463886	-0.420323	-0.101837	-0.891618	0.38277	-0.397318	-0.0959683	-0.311718	0.168889	-0.781539	0.0445807	-0.136203
J1R	-0.33356	0.159467	0.110057	0.127363	0.0446851	0.334517	-0.614415	-1.84337	-0.143153	-1.49915	0.338853	-0.39651	0.224581	-1.83403	0.150636	-0.0918863	-1.11221	0.191508	-0.608825	0.0131399	0.143988	-1.05043	0.0828761	-2.27182	-0.0372543	-0.309687	-1.13567	0.00718813	-0.539568	-1.34419	0.185576	-0.488269	-2.03349	-0.908803	0.236205	-0.610576	-1.9154	0.146559	-0.144327	-0.00678414	-0.721787	0.297609	-0.353625	-0.322795	-0.338163	0.280573	-0.509811	0.0373903	-0.000922017
J2L	1.26797	1.32798	0.906363	0.844905	0.809086	1.09685	0.41167	-0.99227	0.396587	-0.126448	0.632976	0.14787	0.47172	-1.9087	-0.181054	-0.517865	-1.01135	0.496388	-0.317482	0.118501	0.356284	-0.702742	0.516025	-1.6829	0.326244	-0.481655	-1.19392	0.130261	-0.35535	-0.499602	0.835349	-0.381175	-1.36721	-0.279983	1.31072	0.34028	-1.59359	0.665685	0.130554	0.472952	-0.968376	0.909269	0.28924	0.358991	0.317539	0.622173	-0.466068	1.0717	1.02698
J2R	0.563149	0.551636	0.487681	-0.488324	0.0297639	0.657778	0.31529	-0.900574	0.260398	-0.460041	0.514023	0.0938475	0.375341	-1.91285	-0.672082	-0.756292	-1.11153	0.352947	-0.243204	0.0936773	0.4273	-0.559007	0.25183	-2.10046	0.0186411	-0.823333	-1.15754	0.115879	-0.901185	-1.00025	0.619286	-0.331125	-1.27019	-0.372103	1.31279	0.297534	-1.66645	0.469669	-0.111706	0.458464	-1.39854	0.783859	0.0186322	-0.0596043	0.155656	0.544569	-0.719959	0.611025	0.486503
J3L	-0.0242639	0.896617	0.623029	0.750813	0.925891	0.340407	-0.0401781	-2.03637	0.153571	-0.742327	0.0104812	-0.285199	0.227235	-2.27859	-1.13381	-1.0357	-1.02858	0.555727	-0.383764	-0.221531	-0.0648198	-1.26653	-0.227804	-2.45509	-0.544557	-0.921447	-1.70057	-0.480574	-0.412259	-1.55233	0.3302	-0.666202	-1.96961	-1.05187	0.0277914	-0.265727	-2.19203	-0.0678771	-0.609465	0.0313778	-0.766081	0.136548	-0.466065	0.447204	-0.233838	0.129953	-0.346058	0.334333	0.275198
J3R	-1.02542	0.17744	-0.854334	-1.2145	0.0483188	-1.00769	-0.657412	-2.67378	-1.74711	-1.55426	-1.58082	-3.31976	-1.37555	-4.42185	-1.5813	-3.05927	-2.70533	-0.689944	-2.81505	-1.9601	-1.40703	-2.68542	-1.95682	-4.49669	-2.13272	-2.93515	-3.19104	-1.49143	-1.95272	-4.04645	-1.97097	-3.19692	-3.81264	-2.7448	-1.5286	-2.06076	-3.53612	-2.38163	-2.69135	-1.9435	-3.2025	-1.4713	-1.95923	-1.85419	-1.86524	-1.77948	-2.6125	-1.14318	-1.84329
QC1	0.108264	0.176902	-0.0964647	-0.10155	0.177284	0.0367831	0.0301326	-0.0231309	0.0242178	0.0586237	-0.019904	0.157416	-0.00357731	0.00397291	0.0737774	-0.0620996	-0.0576115	-0.0041398	0.00387539	0.00714789	0.0840924	0.0569414	-0.00245537	0.0112089	0.138986	-0.0250903	-0.0216832	0.00782139	0.0303569	-0.0493941	0.0308452	-0.0636297	0.0251434	0.00401812	-0.107336	-0.00973572	-0.00552259	0.00874908	-0.0180374	0.0705058	0.0147538	-0.00928841	0.0332187	0.111294	0.0118863	0.0144349	0.00270204	0.0876901	0.0538161
QC2	-0.252605	-0.212948	0.105601	0.148247	-0.792457	-0.088159	-0.0407482	0.0171257	-0.0731241	-0.121576	0.0139989	-0.40787	-0.0667212	-0.0165896	-0.182712	0.169649	0.0885723	-0.030735	0.0186131	-0.0377953	-0.202711	-0.0766516	0.00158437	-0.0136787	-0.317743	0.0887503	0.0193252	-0.047962	-0.046357	0.0796025	-0.120138	0.0985903	-0.0442166	-0.00863404	0.199789	0.0109311	0.053163	0.00899547	0.0414573	-0.145372	0.00593076	0.00794061	-0.0556162	-0.319043	-0.0485412	-0.046948	0.00972498	-0.23103	-0.108688
QC3	0.117442	-0.30912	0.0293637	0.0526573	0.21201	0.0229128	-0.0733213	0.0853216	0.0721673	-0.0513328	0.0669775	0.0332645	0.169659	0.0243302	0.0354278	-0.215476	0.0319617	0.092266	-0.082524	0.0606566	0.111707	-0.0739918	-0.00748244	-0.0233791	0.0906244	-0.133543	0.0514928	0.06597	-0.033607	0.0126502	0.152991	0.0303187	-0.0188099	0.00479766	-0.0621002	0.0379093	-0.0847157	-0.057851	-0.019644	0.00498852	-0.103214	0.02091	-0.0273131	0.0734507	0.0697054	0.0446759	-0.0371763	0.106041	0.0115007
QC4	-0.342261	0.307496	0.064162	0.0489992	-0.198125	-0.0566522	0.0815086	-0.0985743	-0.0844109	-0.147239	-0.0526637	0.19061	-0.0429047	-0.0110887	0.166435	0.0833427	0.00699022	-0.000209791	0.0518519	-0.0158535	-0.0199537	-0.0286018	0.0621627	0.0445967	0.0802386	0.0384505	-0.0502387	0.0636735	-0.114824	-0.0670779	-0.177879	-0.0723688	0.0323986	-0.0101061	-0.0478837	-0.101179	-0.0987696	-0.00244607	-0.0417028	-0.0444754	0.0197869	0.0207273	0.0507065	-0.0775711	-0.041891	-0.00336044	0.00654938	0.0426937	-0.0668972
QC5	0.368033	-0.0184854	-0.152295	-0.254999	0.102224	-0.0703108	-0.0285686	0.00222983	0.0549074	0.0719579	-0.0539331	-0.1583	-0.034195	-0.0198471	-0.203028	-0.137881	-0.0642235	-0.0877476	0.0570383	-0.0281294	0.0367083	0.0797819	-0.0299213	0.000500163	-0.0122711	0.11365	0.0172521	-0.0963675	0.0977852	0.0587798	0.0537366	0.0398364	0.000623963	-0.0253084	-0.198811	0.0733121	0.0511045	0.0415656	0.0893098	0.133889	-0.0424022	-0.0572268	-0.016751	0.154878	0.0242562	-0.0324995	0.0368223	-0.0741474	0.213837
QC6	-0.453466	-0.395866	0.0642235	0.111618	-0.0264409	0.220693	-0.043785	0.0544323	-0.0280582	0.185239	0.0746908	-0.0655264	-0.127441	0.0220206	-0.00654503	0.266509	-0.0132679	0.0975035	-0.17077	0.00405905	-0.0660008	-0.00593732	-0.0769326	-0.0542037	-0.110389	-0.22848	-0.0028216	0.0167505	0.0557187	-0.00739587	0.016283	-0.0381604	-0.0187762	0.0799073	0.393892	0.0390408	0.133699	0.0344144	-0.0502115	-0.191857	0.159703	0.0138518	0.00864135	-0.225563	-0.0271161	0.0328322	-0.0349774	0.0166628	-0.411894
QC7	0.19327	0.0667515	0.0889839	-0.0569236	0.167847	-0.215035	0.11504	-0.0246946	0.0299384	-0.382474	0.0137156	0.234695	0.197703	0.0219677	-0.00694017	-0.288818	0.0879761	-0.0981029	0.0980931	0.0454335	0.00884229	-0.0323206	0.0989244	0.0541641	-0.0726263	0.118229	-0.0323653	-0.0686215	-0.115348	-0.043052	-0.00592868	0.0340474	-0.00666648	-0.0739701	-0.4057	-0.114515	-0.211198	-0.14872	-0.0534317	0.13198	-0.154887	0.0378521	-0.0753112	0.17859	-0.000918308	-0.00795088	-0.000801333	0.0192624	0.205207
QC8	-0.228008	0.099083	-0.269947	0.164588	-0.54401	0.000979093	-0.130792	-0.0286783	-0.0407751	0.189588	-0.0575834	-0.390221	-0.151687	-0.0191676	0.217844	-0.0646548	-0.0990664	-0.0793388	0.0688804	-0.0324149	-0.00338381	-0.0189318	-0.0223806	-0.0446922	0.119116	0.00957978	0.0731721	0.0399295	-0.0309581	0.0329977	0.0167536	0.0481785	0.020688	0.000839328	-0.122739	-0.00461657	0.0897488	0.103149	0.0225849	-0.115108	-0.0345906	-0.0325971	0.102628	-0.190142	0.0141496	-0.0269218	-0.00403494	-0.0534977	0.028394
QC9	0.16288	0.0859745	0.231435	-0.244141	0.322807	0.0782946	0.0132374	0.0545065	0.0301775	-0.00787274	-0.00298109	0.188638	0.0331493	-0.0399689	-0.293598	0.0257491	0.0281202	0.198535	-0.158824	-0.0313427	-0.0150842	0.0381245	-0.0878512	0.0258468	0.0301127	-0.0407532	-0.0221683	0.0408821	0.127783	-0.0146826	-0.00595154	-0.0918203	-0.0213928	0.0293295	0.208418	0.0783723	-0.0622519	-0.00739879	0.0823294	0.103495	0.0845559	-0.00568154	-0.0711508	0.128983	0.0196112	0.0339626	0.0404454	0.0425851	-0.183052
QC10	-0.0305085	-0.201856	-0.111782	-0.0299916	-0.167147	-0.0468378	0.0888521	-0.0500516	-0.00256048	-0.0697637	0.0289549	-0.0770534	-0.057515	0.0185665	-0.473057	0.369721	0.109038	0.0329531	-0.00799339	0.031121	0.0916668	-0.00108175	0.0847224	-0.00936702	-0.100938	-0.0586462	-0.14716	0.0707006	0.0247146	0.0399633	-0.114341	-0.082873	0.0487974	0.00136737	-0.258423	0.0934732	0.0980917	-0.0103478	-0.0849024	-0.124006	-0.0250521	0.0201464	0.0199442	-0.123627	-0.0500771	0.00498345	-0.0477185	0.0279008	0.0241993
QC11	-0.00672118	0.0674898	0.0110155	0.0583154	0.018581	0.00733021	-0.0482082	0.0149791	-0.0032196	0.0269005	-0.0125553	0.010397	0.031143	-0.00132963	0.224564	-0.312459	-0.0781238	-0.102612	0.0331595	-0.00889588	-0.0438689	-0.0063961	-0.0284179	0.00142365	0.0452978	0.0361756	0.0681448	-0.065623	-0.0506592	-0.0195043	0.0567758	0.0492937	-0.0238886	-0.00658404	0.0549394	-0.0758249	-0.0459557	0.00241675	0.0238323	0.0426171	-0.00327239	-0.00851759	-0.000927424	0.038324	0.020554	-0.00847946	0.0160423	-0.022249	0.0200137
EXP
Sample name	CE(16:1)	CE(18:0)	CE(18:1)	CE(20:0)	CE(20:1)	CE(24:0)	CE(24:1)	Cer(32:0-2)_d18:0/14:0	Cer(32:2-3)_d16:1/16:1	Cer(33:0-2)_d18:0/15:0	Cer(33:2-1)_d16:0/17:2	Cer(33:2-2)_d16:1/17:1	Cer(33:2-3)_d18:1/15:1	Cer(34:0-2)_d18:0/16:0	Cer(34:0-3)_d20:0/14:0	Cer(34:1-4)_d18:1/16:0	Cer(34:1-5)_d18:0/16:1	Cer(34:2-1)_d16:0/18:2	Cer(34:2-5)_d16:1/18:1	Cer(34:2-6)_d18:1/16:1	Cer(34:3-4)_d18:2/16:1	Cer(35:0-2)_d18:0/17:0	Cer(35:2-3)_d18:1/17:1	Cer(36:0-2)_d18:0/18:0	Cer(36:0-3)_d20:0/16:0	Cer(36:2-4)_d16:1/20:1	Cer(36:2-5)_d18:1/18:1	Cer(36:2-7)_d20:1/16:1	Cer(36:3-1)_d18:2/18:1	Cer(37:0-2)_d18:0/19:0	Cer(37:0-3)_d20:0/17:0	Cer(37:2-3)_d20:1/17:1	Cer(38:0-2)_d18:0/20:0	Cer(38:0-3)_d20:0/18:0	Cer(38:1-1)_d16:1/22:0	Cer(38:1-3)_d18:1/20:0	Cer(38:1-4)_d18:0/20:1	Cer(38:2-4)_d16:1/22:1	Cer(38:2-5)_d18:1/20:1	Cer(38:2-7)_d20:1/18:1	Cer(38:6-1)_d18:1/20:5	Cer(39:0-3)_d20:0/19:0	Cer(40:0-2)_d18:0/22:0	Cer(40:1-1)_d16:1/24:0	Cer(40:2-3)_d16:1/24:1	Cer(40:2-4)_d18:1/22:1	Cer(40:3-4)_d18:1/22:2	Cer(41:1-1)_d16:1/25:0	Cer(41:1-2)_d18:1/23:0
A1L	0.304215	0.116599	0.749172	0.340704	0.21797	0.762415	0.64156	0.329059	0.561727	0.270298	0.558443	0.433798	0.602493	0.324397	0.71289	0.388534	0.519167	0.59433	0.571997	0.74926	0.562916	0.190513	0.828861	0.242107	0.877852	0.380229	0.4016	0.875836	0.868333	0.205358	0.534943	0.505827	0.292204	0.366075	0.395078	0.543906	0.261117	0.360346	0.4646	0.727796	0.522683	0.411685	0.439473	0.43855	0.5874	0.461848	0.534265	0.576384	0.393377
A1R	0.402195	0.350064	0.389809	0.22155	0.256346	0.359642	0.4047	0.171788	0.171962	0.299861	0.270719	0.497926	0.24005	0.212487	0.119417	0.32181	0.159215	0.176589	0.149964	0.332747	0.216087	0.0954841	0.27381	0.159556	0.168158	0.149863	0.17303	0.188598	0.363517	0.114265	0.144341	0.141926	0.148061	0.182416	0.232089	0.299986	0.145982	0.145919	0.269099	0.114941	0.257496	0.176527	0.235094	0.155869	0.219478	0.260314	0.29619	0.343985	0.122763
A2L	0.077922	0.353945	0.581764	0.445486	0.0957988	0.464886	0.451595	0.159545	0.30039	0.164545	0.261669	0.194981	0.210594	0.132801	0.325851	0.250081	0.130938	0.406885	0.1776	0.243736	0.237031	0.0837376	0.186633	0.09432	0.116222	0.0948617	0.117745	0.271897	0.122977	0.152553	0.136795	0.181845	0.116098	0.119955	0.0666212	0.211628	0.0583017	0.0940514	0.118299	0.182633	0.331894	0.291328	0.233373	0.207535	0.257474	0.214203	0.132276	0.239335	0.231693
A2R	0.267186	0.230169	0.380296	0.358715	0.77835	0.599653	0.516068	0.139043	0.214925	0.0328923	0.228511	0.335967	0.455561	0.231441	0.253707	0.323293	0.168975	0.657139	0.170879	0.312458	0.267638	0.129474	0.214295	0.153678	0.140861	0.148407	0.141842	0.192538	0.094493	0.138532	0.14571	0.229539	0.135199	0.151581	0.142399	0.205926	0.0717704	0.0863347	0.129184	0.135517	0.337174	0.31648	0.225451	0.244578	0.195475	0.210816	0.168211	0.287298	0.197733
A3L	0.09451	0.220611	0.38066	0.000697007	0.644164	0.464665	0.290958	0.143743	0.13867	0.259908	0.182921	0.120003	0.224991	0.132105	0.0636176	0.277782	0.0878024	0.0906567	0.160289	0.203611	0.133207	0.103394	0.119541	0.0900626	0.0759567	0.0719564	0.097283	0.196321	0.138396	0.0944903	0.122213	0.089548	0.0687559	0.10604	0.304799	0.211364	0.0564087	0.0828148	0.0966323	0.133184	0.401601	0.169914	0.191067	0.175479	0.154902	0.145051	0.119429	0.172267	0.16753
A3R	0.244119	0.42204	0.243096	0.210539	0.250363	0.395016	0.374501	0.156772	0.164943	0.245241	0.26138	0.348201	0.110077	0.192124	0.24493	0.355311	0.125869	0.302129	0.0887612	0.280603	0.291688	0.104791	0.198349	0.102665	0.125153	0.0771212	0.141193	0.172853	0.203668	0.135375	0.178081	0.249067	0.114677	0.117456	0.275892	0.160076	0.112821	0.116967	0.145466	0.149278	0.748822	0.273767	0.168758	0.281058	0.179913	0.193491	0.185251	0.214685	0.0825135
B1L	0.735029	0.459277	0.308331	0.404978	0.185816	0.527374	0.58284	0.148257	0.784383	0.299623	0.632726	0.665964	0.578644	0.407847	0.29081	0.486797	0.253911	0.737075	0.536635	0.579426	0.709051	0.344365	0.702042	0.291451	0.52261	0.700651	0.220324	0.486806	0.432772	0.326335	0.630746	0.311918	0.430801	0.471071	0.586168	0.64236	0.159068	0.654372	0.350303	0.460436	0.851173	0.881879	0.671419	0.637091	0.694708	0.537349	0.186728	0.382025	0.506885
B1R	0.77971	0.993105	0.677196	1.0604	1.01546	0.751372	0.857001	0.47419	1.98079	0.757608	1.26952	1.5179	1.25359	0.980073	0.770944	1.52596	0.506964	0.901627	1.11994	0.930971	1.52737	0.720559	1.661	0.504601	0.8514	0.856557	0.391412	1.09847	0.564264	0.604175	1.24795	0.475542	0.878248	0.952443	1.27449	1.34638	0.154622	0.962009	0.57143	0.94876	1.51508	1.27839	1.10953	1.13608	1.39109	1.05036	0.301803	1.02468	1.34185
B2L	1.4874	0.778406	0.474458	1.45521	0.331041	0.831432	0.806302	0.630928	1.56091	0.492058	1.35667	0.937337	1.45794	1.48872	0.917254	1.44694	0.566074	1.22014	0.941375	1.02435	1.68985	0.990227	1.70981	1.03532	0.911737	0.784521	0.364888	0.880422	0.767746	0.809116	1.36585	0.481035	0.880885	1.11864	1.86059	1.32375	0.0801558	1.04046	0.468179	0.638123	1.69873	2.7042	1.30898	0.997551	1.43936	1.1138	0.230505	0.733677	2.01512
B2R	0.698137	1.12135	0.494092	1.27272	1.00605	0.94183	0.7441	0.578706	1.14722	0.516543	1.01021	0.801084	1.33999	1.1786	0.9478	1.07331	0.550645	1.16983	0.911427	0.915585	0.874088	0.661751	1.29211	0.961425	0.883764	0.705267	0.281043	0.889656	0.72592	0.880236	1.33098	0.52153	0.885155	1.0115	2.0036	0.885463	0.183656	0.719066	0.36573	0.616009	2.39812	2.51536	1.25359	0.709575	1.15992	0.969966	0.197565	0.732089	1.09357
B3L	0.567225	0.860266	0.382973	0.373576	0.849437	0.93539	0.681681	1.11589	1.27544	1.72276	1.25872	1.27705	1.04628	1.77722	0.663941	1.67552	0.606173	0.865295	1.05236	1.13631	2.04332	1.1361	1.02365	1.19645	0.615436	0.807573	0.473851	0.619633	0.860192	0.958385	1.03738	0.676894	0.838328	0.957809	4.2066	0.843033	0.231918	1.05804	0.699718	0.546318	2.89492	1.37562	1.11641	1.04336	0.82942	1.01845	0.557906	0.570849	1.43289
B3R	0.971776	1.42912	0.572763	1.23164	0.417434	1.29401	1.25901	1.0227	1.52287	0.836223	1.41226	0.98107	1.42885	1.41252	0.780553	1.89588	0.617062	1.07435	0.980296	1.33532	1.61727	1.41847	1.30003	1.11488	0.7571	0.939242	0.475963	0.770894	0.834563	0.97466	1.13347	0.938904	0.897935	1.40948	3.89976	1.70552	0.217892	1.16776	0.824002	0.775102	2.65568	2.3737	1.79543	1.32975	1.02139	1.64705	0.515692	0.907615	2.04246
C1L	1.52462	1.07627	1.96793	1.72055	1.16355	2.02244	1.47717	0.755701	2.66931	0.74642	1.29181	1.17179	1.01396	0.770965	0.97288	0.691784	0.494322	1.61142	1.27352	1.0566	1.1943	0.371052	1.96905	0.351942	1.12393	0.633082	0.361668	2.18334	0.431974	0.341994	0.853387	0.487621	0.395989	0.581499	1.16049	0.653104	0.142007	1.06134	0.228831	1.37271	0.910827	0.92269	0.960209	1.99823	2.20349	0.815627	0.0493111	3.14381	1.72861
C1R	0.511919	0.829918	2.33079	2.23265	1.81461	1.81627	1.626	0.816485	3.42008	0.679693	2.26411	3.16064	1.98668	0.888281	1.3281	0.797856	0.732061	1.61731	2.10562	1.42056	2.19375	0.769349	2.09409	0.386349	1.04559	0.70714	0.461077	2.94798	0.909785	0.376918	0.821962	0.686072	0.37555	0.54562	2.06935	0.601641	0.116502	1.34698	0.283982	1.52998	1.63474	0.894763	0.919592	2.62912	2.48224	1.13038	0.0547708	2.7227	2.3044
C2L	0.19895	0.0437355	0.407979	0.0980233	0.0559887	0.342313	0.432702	0.0813722	0.468622	0.233803	0.211865	0.308902	0.230439	0.101076	0.343612	0.07698	0.0750678	0.333592	0.322769	0.203072	0.116763	0.0696848	0.322013	0.0552959	0.154462	0.0478855	0.0626255	0.535579	0.0816237	0.0768765	0.0648908	0.125872	0.0412884	0.0689564	0.436535	0.0967635	0.0058397	0.174894	0.0293599	0.648974	0.114032	0.12616	0.180265	0.694387	0.380774	0.151765	0.00264707	0.442769	0.182195
C2R	0.0898211	0.0456286	0.282307	0.34834	0.0557051	0.215925	0.213164	0.0400462	0.323783	0.11104	0.115242	0.133039	0.13061	0.075206	0.0847652	0.070893	0.00678363	0.135937	0.157847	0.100768	0.193081	0.0330201	0.12071	0.0403429	0.108088	0.0679444	0.0359492	0.258811	0.0190458	0.0514224	0.0768387	0.0117455	0.0238742	0.0264067	0.121062	0.187728	0.00964482	0.0649897	0.0141001	0.258696	0.416746	0.0829391	0.0809935	0.241766	0.163145	0.0911305	0.00573314	0.136881	0.133149
C3L	0.533492	0.930546	0.950372	0.731732	0.297822	0.747367	0.671599	0.359625	2.28964	0.629808	1.25544	2.10605	0.928651	0.352482	0.810193	0.45179	0.384629	1.02236	1.19577	1.01429	1.36752	0.242166	1.31949	0.233133	0.402236	0.484446	0.304037	2.11769	0.414094	0.221797	0.535373	0.567393	0.137627	0.310504	2.93849	0.481344	0.0469503	0.805804	0.170182	2.58468	1.22348	0.591117	0.604102	2.25373	1.49223	0.726656	0.021798	1.96544	0.909978
C3R	0.0725446	0.863635	0.582939	0.291127	0.250325	0.657317	0.30944	0.226939	1.46058	0.157846	0.805801	0.694259	0.485532	0.177531	0.279824	0.237693	0.168388	0.431305	0.95038	0.545386	0.746147	0.250708	0.731023	0.114823	0.345756	0.267219	0.164412	0.876427	0.37839	0.151752	0.313382	0.207383	0.0700439	0.168209	1.09013	0.366726	0.0212973	0.465172	0.0932007	1.26894	1.1289	0.284332	0.286289	0.693568	0.850057	0.425451	0.0103312	1.02026	0.458721
D1L	0.538047	0.442859	0.4319	0.518183	0.476262	0.659512	0.632632	0.0969833	0.788435	0.154558	0.62044	0.869012	0.435572	0.0846377	0.236445	0.0969382	0.197023	0.622132	0.435159	0.378457	0.394698	0.0912694	0.551671	0.0513582	0.307676	0.365849	0.167718	0.593293	0.260535	0.0505075	0.505431	0.266715	0.0566429	0.136276	0.565891	0.217841	0.0693875	0.368999	0.122487	0.383698	0.118067	0.380753	0.30333	0.642898	0.714727	0.30626	0.147276	0.495859	0.473536
D1R	0.440123	0.1015	0.136573	0.368189	0.130593	0.290069	0.225227	0.0530874	0.277459	0.131886	0.304163	0.290948	0.111607	0.0283483	0.128528	0.0449645	0.0542282	0.106149	0.274847	0.148165	0.19644	0.0495954	0.13962	0.0181497	0.241674	0.182784	0.0654757	0.322738	0.132061	0.0344312	0.124519	0.0516161	0.038763	0.0523164	0.255917	0.123724	0.00627008	0.119953	0.0543502	0.204522	0.0414648	0.176508	0.123099	0.266319	0.287159	0.147206	0.0421207	0.183891	0.237685
D2L	0.2479	0.25792	0.224857	0.661016	0.0555475	0.304809	0.366132	0.0236297	0.194689	0.055148	0.380302	0.16078	0.151389	0.0454259	0.205706	0.156572	0.0737802	0.262573	0.188084	0.18759	0.190572	0.105721	0.303814	0.0898368	0.162614	0.154268	0.0977259	0.292355	0.167296	0.081567	0.187226	0.0895216	0.046365	0.0844808	0.228261	0.187498	0.00996864	0.223405	0.0601022	0.110565	0.0774465	0.294506	0.162612	0.31343	0.239062	0.172779	0.045609	0.196772	0.164724
D2R	0.410895	0.332596	0.341141	1.51964	0.560559	0.573161	0.618564	0.110388	0.607929	0.146843	0.731014	0.738816	0.671115	0.127476	0.437578	0.258446	0.280093	1.13639	0.448018	0.472773	0.516636	0.218874	0.600191	0.144552	0.228796	0.362363	0.189402	0.485458	0.376375	0.126345	0.434407	0.304831	0.141956	0.255728	0.515953	0.191373	0.11029	0.465769	0.193321	0.302663	0.474269	0.910788	0.385675	0.559529	0.467823	0.451424	0.114798	0.291715	0.372261
D3L	0.931633	2.07596	1.24834	2.18655	1.50568	1.86608	1.47419	0.408829	1.30836	0.446273	1.66579	1.22146	1.03216	0.403125	0.891058	0.886086	0.375846	1.13263	1.11048	0.956011	1.33469	0.533261	1.2846	0.793526	0.484692	0.774973	0.446674	1.21953	1.10344	0.506791	0.846622	1.11805	0.419802	0.62158	2.2758	1.30806	0.247859	1.01374	0.449908	0.888752	2.52163	1.56915	1.22991	1.99288	1.67137	1.06288	0.380956	1.61973	2.01357
D3R	1.29578	1.86719	1.38585	3.62833	1.70989	1.76133	1.84195	0.58706	1.41841	0.831122	1.41745	1.16288	1.3322	0.605176	1.07858	1.07357	0.297616	1.28236	1.29281	1.13593	1.61064	0.611711	1.78229	0.769035	0.738273	0.699839	0.526597	1.16136	1.4654	0.767846	0.98064	1.23925	0.53981	0.751338	2.66854	1.18467	0.245747	1.09428	0.777143	1.04719	3.98291	1.80738	1.43025	1.79879	1.69243	1.26584	0.633736	1.9501	1.51594
E1L	0.394683	0.759806	0.439435	0.412311	1.03193	0.818061	0.702882	0.309217	0.795686	0.690034	0.877529	0.925124	1.23077	0.66915	0.812978	0.846871	1.09186	0.849562	0.859446	0.914682	1.13514	0.578238	0.978138	0.82648	0.360642	0.84213	0.740774	0.50405	1.09957	0.434475	0.916278	0.580659	0.601499	0.628857	1.44676	0.764703	0.587773	0.694074	0.71106	0.764076	2.01656	0.910161	0.717382	0.791204	0.994744	0.912891	0.339757	1.01535	0.858101
E1R	0.948091	0.572867	0.545095	2.04034	0.663443	0.824487	0.873034	0.436957	1.13228	0.550323	1.02741	0.756047	1.01335	0.943311	1.11292	0.770782	1.19835	0.860913	1.01542	1.09742	1.20113	0.711597	1.06576	0.993318	0.810606	0.83083	0.908851	0.687187	1.25401	0.774858	0.873241	0.868553	0.829355	0.890249	1.42131	0.888057	1.02974	0.931978	1.02008	0.988077	1.8426	1.09121	1.08346	0.738173	1.1926	1.27329	0.569452	1.18277	1.67834
E2L	1.08195	0.890781	0.415956	0.545624	0.735873	1.03559	0.85271	0.381078	0.967841	0.253982	1.06942	1.08918	1.10978	0.498729	1.20105	0.804478	0.951042	1.17146	1.09916	1.1178	1.28658	0.539404	1.24072	0.561671	0.975826	0.957461	0.686298	0.921219	1.18283	0.534592	1.0109	0.810298	0.491111	0.646278	0.812024	0.597837	0.499899	0.895185	0.781964	0.861721	1.20446	1.26798	0.674997	0.926249	1.32086	1.14585	0.439188	1.46193	0.765027
E2R	2.0718	1.22787	0.796098	2.04085	1.13178	1.425	1.34414	0.42531	1.49363	1.03218	1.20052	1.53083	1.35522	0.998099	1.36175	1.06263	1.18716	1.73868	1.12662	1.36214	1.85942	0.897614	1.65563	0.921649	1.2342	1.2036	0.986298	0.793546	1.52927	0.978172	1.15261	1.15949	1.09151	1.19372	2.29088	1.45932	1.25515	1.36949	1.79529	1.28129	1.32203	1.82595	1.74829	1.25781	1.62051	2.45139	0.877405	1.73424	2.05158
E3L	1.75432	1.34021	0.869162	1.89814	2.19691	2.11018	1.69296	0.502648	1.72342	1.21161	1.48224	1.00644	1.08925	0.855144	1.91472	1.18352	0.892574	1.16258	1.45844	1.46579	1.74958	0.853587	1.59117	1.14746	1.28449	1.79033	1.22991	0.940148	0.94302	0.818314	1.76952	1.8753	0.830116	1.05257	2.51662	1.70276	0.967695	1.76583	1.37858	1.78103	2.45509	2.20465	1.59139	2.26078	2.25894	2.40656	0.645208	3.43918	2.58333
E3R	2.90913	3.24948	1.19222	2.51915	2.4269	2.35461	1.81131	0.938304	1.96135	1.50685	2.1194	1.46818	1.9361	1.46907	2.7963	2.25636	1.66752	2.38529	1.61056	2.19014	2.17802	1.69692	2.53032	1.82793	1.97375	2.21199	1.74197	1.59363	2.1828	1.73419	2.20581	2.46665	1.79027	2.1138	3.82497	2.21439	3.2009	2.16494	2.87871	2.34245	3.07108	3.37836	3.12261	1.87417	2.66183	4.7927	0.883184	4.42602	4.08977
F1L	0.370642	0.0401596	0.161996	0.191106	0.514003	0.237965	0.485776	0.135374	0.210267	0.266515	0.240886	0.0369519	0.214498	0.16252	0.11977	0.210487	0.255595	0.284573	0.306941	0.250938	0.1926	0.341219	0.197754	0.105687	0.0668275	0.0907475	0.145998	0.318216	0.0372273	0.21517	0.198156	0.294669	0.183766	0.149869	0.445917	0.153051	0.253851	0.145425	0.140624	0.129919	0.0504228	0.189304	0.218925	0.192565	0.266302	0.227134	0.178391	0.169702	0.188831
F1R	0.27972	0.196791	0.166448	0.245031	0.255733	0.185498	0.314225	0.0795891	0.327498	0.281243	0.312027	0.024428	0.264781	0.130058	0.0583312	0.11243	0.224833	0.10374	0.181274	0.212826	0.109973	0.247827	0.227846	0.0763592	0.193527	0.103239	0.141102	0.283473	0.0932331	0.165039	0.170019	0.216287	0.168961	0.187156	0.329746	0.190088	0.26448	0.162246	0.166752	0.108841	0.189777	0.14694	0.236105	0.285487	0.216815	0.232692	0.1442	0.265764	0.157593
F2L	0.493833	0.209529	0.264483	0.000530768	1.12109	0.321639	0.289342	0.245633	0.574609	0.649792	0.436814	0.693247	0.42637	0.352329	0.226973	0.367866	0.334544	0.352145	0.416504	0.390152	0.310126	0.622018	0.451488	0.203839	0.264352	0.272321	0.24356	0.499533	0.335351	0.332061	0.384007	0.404336	0.313425	0.263707	0.332966	0.338028	0.285835	0.218564	0.240734	0.142742	0.267134	0.310153	0.213128	0.258907	0.345491	0.304386	0.334815	0.315001	0.21725
F2R	0.213584	0.0960584	0.314255	0.38108	0.324652	0.382554	0.416787	0.368181	0.718435	1.02532	0.55276	0.373415	0.774829	0.44044	0.672943	0.277702	0.58086	0.44564	0.399741	0.509626	0.786386	0.949967	0.500889	0.251333	0.366928	0.331906	0.261722	0.688786	0.452086	0.571784	0.451861	0.486876	0.441877	0.395742	0.638695	0.331224	0.362611	0.224599	0.426143	0.239071	0.460716	0.417042	0.412528	0.516963	0.452121	0.484863	0.414028	0.548492	0.521177
F3L	0.505241	1.56428	0.514651	1.0693	1.03072	0.799631	0.62	1.15316	1.3613	3.06713	1.24853	1.25396	1.37493	1.32909	1.53381	0.76779	0.698835	1.27205	1.08389	1.03052	0.995276	2.08849	1.10288	1.03952	0.570014	0.772626	0.601058	0.89481	0.964057	1.37622	1.04385	1.30588	0.964095	0.882818	0.858133	0.977766	0.838634	0.668353	0.860192	0.586286	1.80714	0.824024	0.776975	1.03188	1.09279	1.00385	0.937448	1.58959	0.699611
F3R	0.250212	0.977146	0.290076	0.665818	0.996256	0.454862	0.510925	0.596934	0.59751	1.76407	0.675369	0.73559	0.775847	0.660272	0.506902	0.50198	0.516609	0.714263	0.5532	0.627101	0.713985	1.16673	0.64959	0.367861	0.349805	0.401995	0.287047	0.387253	0.358279	0.779394	0.591271	0.526805	0.503672	0.504367	0.360737	0.608678	0.419465	0.37864	0.44096	0.333575	0.772334	0.715121	0.525572	0.75088	0.504933	0.592397	0.374786	0.62605	0.524134
G1L	0.061662	0.0387073	0.100636	0.319612	0.190782	0.315336	0.411439	0.0611857	0.267144	0.350332	0.253449	0.235429	0.374775	0.0401796	0.184691	0.0565002	0.0945518	0.164469	0.128768	0.160194	0.104567	0.0590745	0.199242	0.041718	0.0200662	0.0932532	0.0976185	0.246284	0.149944	0.104505	0.231269	0.0772657	0.0584961	0.0777299	0.123913	0.0773064	0.044507	0.188234	0.0451819	0.11545	0.0331403	0.291704	0.180977	0.305894	0.193093	0.147815	0.0187648	0.347642	0.0806384
G1R	0.0852206	0.0612178	0.292257	0.427741	0.0800128	0.277135	0.170568	0.016449	0.284428	0.207087	0.218188	0.239589	0.217167	0.0271706	0.166428	0.0385713	0.0390582	0.228071	0.188474	0.123142	0.114386	0.0791514	0.160439	0.0302779	0.0198133	0.0465822	0.0419459	0.110107	0.130762	0.0872769	0.112992	0.0774738	0.0837994	0.0762696	0.190618	0.112567	0.0307975	0.16161	0.0288239	0.0729391	0.00838485	0.149627	0.144273	0.216071	0.173547	0.136838	0.0137312	0.196353	0.100587
G2L	0.191692	0.56	0.427548	0.458315	0.468347	0.460709	0.31452	0.15508	0.654144	0.341806	0.768771	0.88202	0.67029	0.14251	0.260757	0.200715	0.101458	0.720577	0.377275	0.451186	0.545346	0.21225	0.566574	0.083797	0.415029	0.299952	0.357741	1.48511	0.16971	0.238962	0.605296	0.181678	0.143091	0.246773	0.96444	0.261764	0.0486509	1.21841	0.123789	0.324259	0.146819	0.666824	0.441782	0.445512	0.507327	0.516897	0.0430793	0.394305	0.947278
G2R	0.75684	1.58268	0.568626	0.745307	0.843888	0.957461	1.01079	0.361084	1.55075	0.485304	1.83248	1.85232	1.64945	0.304718	0.729693	0.960876	0.285044	2.8093	1.15281	1.10753	1.4603	0.7251	1.88929	0.256391	1.09892	1.01094	1.39057	4.42467	0.433559	0.815837	1.69906	0.615823	0.331913	0.574497	1.3335	0.65855	0.127693	3.31098	0.265563	0.919613	0.543055	1.45468	0.899506	0.963231	1.38255	1.03149	0.121283	1.51132	2.9713
G3L	0.445326	3.08788	1.24423	1.8331	1.3315	1.14976	0.865802	0.722298	1.5514	1.02266	1.65962	1.94691	1.03126	0.391964	1.20661	0.569932	0.303728	2.42225	1.14626	0.982501	0.968127	0.695805	1.60817	0.293335	0.506165	1.1098	1.55327	4.72542	0.23739	1.01426	2.20684	0.654179	0.393148	0.526935	1.51746	0.597912	0.160882	3.34269	0.361956	0.873924	1.17349	1.36649	0.880621	1.47482	1.18048	0.771991	0.188879	1.06002	0.732517
G3R	0.0992999	0.516868	0.660017	0.181848	0.0824566	0.570554	0.406118	0.107493	0.783152	0.476525	0.774358	0.833036	0.359636	0.155823	0.377639	0.280089	0.130759	0.886472	0.49181	0.486832	0.444662	0.189339	0.701707	0.098507	0.261237	0.277372	0.522007	1.6858	0.18206	0.402532	0.626058	0.276529	0.155351	0.230174	0.451559	0.289164	0.045451	1.16404	0.113366	0.356388	0.329614	0.666803	0.358553	0.515957	0.554318	0.376747	0.0646852	0.747761	0.383039
H1L	0.428282	0.14186	0.138354	0.0184671	0.554344	0.316557	0.365705	0.0553071	0.179356	0.171096	0.250656	0.0723693	0.101499	0.0696987	0.429668	0.119964	0.0513202	0.0380244	0.190405	0.157788	0.0563274	0.0586252	0.191932	0.0306431	0.0293639	0.164591	0.0884408	0.0929506	0.0330804	0.0559531	0.20256	0.104232	0.0663353	0.0803011	0.232517	0.104536	0.0246137	0.157602	0.114307	0.196938	0.119157	0.299549	0.13139	0.179322	0.220947	0.201713	0.0488813	0.236976	0.238508
H1R	1.26168	0.131363	0.366189	0.882608	1.04625	0.406166	0.695209	0.0796692	0.481574	0.157222	0.49421	0.378792	0.291968	0.162941	0.583336	0.33888	0.232195	0.381354	0.365591	0.375712	0.443184	0.244613	0.4037	0.0609706	0.289248	0.404401	0.161919	0.383028	0.224476	0.188303	0.577491	0.345021	0.143606	0.203036	0.438516	0.335101	0.0943059	0.671604	0.335181	0.352839	0.665285	0.883387	0.380743	0.362315	0.642429	0.553485	0.197706	0.534802	0.56038
H2L	1.11222	0.542296	0.659442	0.68307	0.342401	0.800901	0.818745	0.224002	0.574328	0.356135	0.406933	0.340769	0.296845	0.223385	0.808672	0.419465	0.2044	0.54652	0.410395	0.440645	0.4593	0.266617	0.495752	0.118266	0.549491	0.454665	0.273599	0.544292	0.31339	0.252852	0.574288	0.369785	0.16208	0.328138	0.874917	0.39065	0.100441	0.546399	0.468878	0.634682	0.867302	1.10722	0.504567	0.53316	0.899294	0.616321	0.274572	1.13011	0.590298
H2R	2.43604	0.956576	0.880511	0.956627	0.811858	1.31008	0.908561	0.256864	0.618817	0.560086	0.963577	0.758588	0.733925	0.362502	1.16664	0.905182	0.327841	1.32558	0.566702	0.783258	0.859456	0.516335	0.999387	0.227177	1.17642	1.0447	0.45514	1.00052	0.4554	0.753096	1.39189	0.877598	0.310299	0.618285	0.675946	1.03362	0.191992	1.38294	0.863802	1.0259	0.789329	2.39702	1.0226	0.839377	1.57947	1.25324	0.433014	1.77662	1.94544
H3L	0.324465	0.280765	0.612365	0.524898	0.490942	0.621775	0.417245	0.162218	0.648816	0.948694	0.61039	0.253599	0.510311	0.222695	1.16626	0.474017	0.278164	0.59304	0.662723	0.539085	0.397815	0.281275	0.603939	0.127931	0.621328	0.602315	0.294068	0.912555	0.494685	0.309084	1.13476	0.697613	0.150396	0.327038	1.03232	0.551102	0.192568	1.07323	0.50768	0.714603	0.723172	1.43892	0.473131	0.627295	1.33851	0.572072	0.302565	1.02773	0.811683
H3R	0.52685	0.23	0.404186	0.76917	0.511093	0.558152	0.575148	0.159804	0.497088	0.202506	0.628265	0.691022	0.461194	0.19542	0.636669	0.455597	0.187068	0.886201	0.441758	0.48948	0.275309	0.318485	0.547898	0.128797	0.705467	0.535341	0.301782	0.595596	0.239498	0.421674	0.873376	0.441954	0.170416	0.339291	0.769604	0.406269	0.173557	1.01216	0.477274	0.569306	0.570118	1.46609	0.46882	0.443513	1.15324	0.704452	0.294005	0.878687	0.63761
I1L	0.475316	0.874235	1.46637	1.26858	2.35658	1.53385	1.37395	4.65794	1.519	4.96029	1.60681	1.29528	1.56241	3.40523	2.53169	2.30084	4.46391	1.2107	2.80444	2.46233	1.75847	3.10082	1.49859	3.13442	1.67479	2.65284	2.59877	0.97281	3.67555	2.54554	1.49907	2.96571	3.42759	2.87096	0.981895	1.84033	3.23235	0.928873	3.19123	1.85776	2.21474	1.00929	2.91821	1.10355	1.05089	1.8672	3.873	1.22487	0.909805
I1R	2.28048	1.29763	2.50583	2.47334	2.34751	2.457	2.4103	3.8194	1.57568	4.54916	1.45457	1.9705	1.8743	2.9235	2.26345	1.26911	3.92029	1.23007	1.91614	2.28476	1.50666	2.65762	1.47205	2.55992	1.39133	2.52789	2.2411	0.808977	3.37576	2.24607	1.77022	2.51547	2.99211	2.52265	1.29801	1.84808	2.21809	1.10083	2.72528	1.76795	2.19336	1.2642	2.79083	2.64089	1.67904	2.47472	3.25472	2.48106	1.63742
I2L	2.75351	4.2013	4.8292	3.66236	4.09595	4.02198	3.02483	11.4037	2.64319	8.12163	2.36974	2.2413	3.41854	6.74039	3.35678	4.17179	8.28616	2.14448	3.90462	4.39788	5.46433	6.04822	2.71865	7.81966	3.56321	4.58499	5.44256	1.61658	4.23971	6.89317	2.88673	5.1781	7.85158	6.8557	3.03936	8.52827	8.3103	1.90594	7.06338	4.20635	4.99608	2.54102	7.26717	2.73589	2.77461	4.70455	7.5663	4.56874	2.29115
I2R	2.25894	2.91057	2.76841	2.03513	1.76513	2.67431	2.37912	5.16391	2.17191	4.23982	2.19071	1.41946	2.07059	4.13865	2.50785	3.33081	4.06228	1.9769	2.99003	2.8147	3.07147	2.55155	1.99661	3.99199	2.57148	3.26356	3.25946	1.67448	3.14387	3.7452	1.93527	3.42683	3.97188	3.41269	2.48233	3.84017	3.43108	1.552	3.96794	2.37385	2.15792	1.71112	3.67846	2.95966	2.34044	2.67824	4.07588	4.1345	2.15546
I3L	3.45802	14.3216	4.86913	6.5194	11.5536	4.30521	4.97798	27.5686	5.3407	19.3496	5.42259	4.39426	6.74959	16.9394	11.8723	9.39096	15.667	4.71787	8.75898	8.28439	6.38839	13.4451	4.66334	21.0149	7.92274	10.2673	12.4266	3.851	13.6407	17.9257	7.0262	11.0841	21.9209	20.1972	4.86408	15.648	25.7388	4.32732	14.4558	8.39555	2.95688	5.41487	16.9368	7.31579	6.01078	8.79227	18.8962	11.0542	4.90345
I3R	0.847593	5.1217	2.98962	2.85936	2.76645	2.44632	2.25997	5.12325	1.17647	4.07397	1.40264	1.12417	1.90246	3.65381	2.73177	1.94975	4.32707	1.70714	2.33793	2.20868	1.41169	3.03081	1.30408	4.29412	1.68093	2.5655	3.05899	1.45047	3.16615	3.64606	1.81953	2.85353	4.43323	3.54716	1.60243	2.99795	5.22313	1.16613	3.31659	2.08358	1.15757	1.56579	3.56776	1.70885	1.48553	2.463	3.58746	3.29241	1.66257
J1L	0.966965	0.881073	1.24526	1.44515	1.24719	1.35223	1.50042	0.271442	1.39035	0.549437	1.46337	1.11317	1.64431	0.156838	0.651903	0.472237	0.351187	1.1033	0.630391	1.06651	1.17739	0.298271	0.936915	0.113092	0.792444	0.692362	0.291742	0.748283	0.499828	0.177373	1.26718	0.644515	0.174093	0.386653	1.20519	0.951345	0.198258	0.954671	0.656834	0.903177	0.409992	1.46634	0.67212	0.908493	0.732188	1.18399	0.457701	1.04559	0.872666
J1R	0.716369	1.17289	1.11634	1.13583	1.0457	1.39727	0.540957	0.158284	0.866622	0.223319	1.40334	0.672664	1.2518	0.159769	1.16257	0.912209	0.328833	1.21107	0.54399	1.01323	1.15487	0.349786	1.08641	0.103124	0.963431	0.733677	0.321206	1.00721	0.583	0.26075	1.20391	0.613688	0.130878	0.403006	1.26643	0.543038	0.147284	1.15784	0.865605	0.993239	0.485883	1.34664	0.702138	0.724122	0.713079	1.32389	0.600609	1.0381	0.999078
J2L	3.55365	3.77341	2.4753	2.32776	2.24586	2.99472	1.50934	0.370734	1.48674	0.88122	1.88321	1.15936	1.60275	0.148273	0.834391	0.595791	0.363727	1.64278	0.72798	1.12581	1.42801	0.495226	1.67536	0.185835	1.38575	0.61776	0.303031	1.13913	0.700928	0.606772	2.30562	0.683059	0.254818	0.755797	3.70885	1.40534	0.203195	1.94582	1.13946	1.60472	0.379699	2.48251	1.33541	1.43188	1.37374	1.86297	0.627465	2.92034	2.79262
J2R	1.75619	1.73609	1.62854	0.613654	1.03021	1.9305	1.37066	0.406336	1.29745	0.631258	1.672	1.09839	1.45549	0.14766	0.510644	0.469404	0.329055	1.42326	0.784112	1.09821	1.53311	0.571776	1.28638	0.1224	1.01882	0.438966	0.314258	1.12286	0.406088	0.367787	1.8576	0.718116	0.280778	0.689283	3.71654	1.34653	0.188917	1.59946	0.894307	1.58164	0.246958	2.18991	1.01881	0.942137	1.16842	1.72387	0.486772	1.84232	1.62662
J3L	0.976028	2.4513	1.86457	2.11872	2.52412	1.40552	0.960618	0.130501	1.16599	0.476005	1.01054	0.751864	1.25512	0.102428	0.321804	0.354978	0.357515	1.74321	0.681292	0.801291	0.937236	0.281809	0.79628	0.0858557	0.580099	0.397943	0.182579	0.618428	0.662153	0.211753	1.39125	0.513656	0.139512	0.349284	1.02818	0.766649	0.111689	0.934375	0.543641	1.03188	0.464831	1.14631	0.627466	1.56393	0.79149	1.13877	0.707471	1.39701	1.31679
J3R	0.358647	1.19416	0.425567	0.296857	1.04951	0.365062	0.518191	0.0689909	0.174277	0.211346	0.205806	0.0361614	0.252701	0.012012	0.205708	0.0469218	0.0668481	0.501604	0.0599015	0.140844	0.24487	0.0681924	0.141307	0.0111458	0.118515	0.0531227	0.0411293	0.22505	0.141888	0.0174843	0.139322	0.040888	0.0220898	0.0642609	0.216839	0.127357	0.0291261	0.0923995	0.0677893	0.143202	0.0406604	0.229626	0.140967	0.156579	0.154859	0.168726	0.0733506	0.318804	0.158296
QC	1.11434	1.19351	0.908042	0.903436	1.19397	1.03747	1.03059	0.977135	1.02451	1.06038	0.980293	1.17048	0.996429	1.00398	1.07657	0.939789	0.944017	0.995869	1.00388	1.00717	1.08773	1.05859	0.997548	1.01127	1.14911	0.975222	0.97855	1.00785	1.03082	0.951806	1.03133	0.938352	1.02546	1.00403	0.898224	0.990312	0.994493	1.00879	0.982124	1.07305	1.01486	0.990755	1.03378	1.11772	1.01196	1.01454	1.00271	1.09165	1.05529
QC	0.776775	0.808198	1.11138	1.1598	0.452731	0.915615	0.960071	1.01727	0.929486	0.885524	1.0141	0.665065	0.935456	0.983547	0.833008	1.18489	1.09261	0.969733	1.01879	0.96291	0.816515	0.926212	1.00159	0.986414	0.72779	1.09281	1.01951	0.95317	0.954701	1.08286	0.886798	1.10361	0.956747	0.991403	1.22115	1.01099	1.0546	1.00904	1.04233	0.8647	1.00595	1.00797	0.945902	0.726844	0.952618	0.954137	1.00977	0.793716	0.897011
QC	1.12462	0.734093	1.0298	1.05407	1.23616	1.02318	0.929302	1.08907	1.07484	0.949962	1.06927	1.03382	1.1849	1.02463	1.03606	0.806158	1.03248	1.09666	0.920789	1.06253	1.11818	0.928679	0.992545	0.976892	1.09486	0.87499	1.05284	1.06819	0.966951	1.01273	1.16531	1.03078	0.981366	1.00481	0.939789	1.03864	0.918773	0.943791	0.980548	1.005	0.901934	1.02113	0.973056	1.07622	1.07219	1.04569	0.963506	1.11187	1.01157
QC	0.710163	1.36001	1.06627	1.05022	0.820268	0.944923	1.08492	0.906128	0.919054	0.863088	0.948699	1.20999	0.958003	0.988973	1.18109	1.08691	1.00701	0.99979	1.05322	0.984272	0.980244	0.971803	1.06414	1.04561	1.08355	1.0392	0.951002	1.06574	0.891523	0.935122	0.837043	0.930188	1.03293	0.989945	0.953245	0.903771	0.905951	0.997557	0.959155	0.956499	1.01998	1.02094	1.05201	0.925361	0.958974	0.996645	1.00657	1.04362	0.935291
QC	1.44489	0.981684	0.858735	0.774917	1.10763	0.932104	0.971836	1.00223	1.05644	1.07461	0.947496	0.853594	0.966383	0.980349	0.816255	0.871202	0.937795	0.915992	1.0587	0.972263	1.03739	1.08305	0.970522	1.0005	0.987804	1.12036	1.0174	0.90813	1.10273	1.06054	1.05521	1.04064	1.00062	0.975009	0.819705	1.07607	1.05243	1.04244	1.09342	1.14327	0.958484	0.94438	0.983389	1.16752	1.02455	0.968023	1.03751	0.928535	1.23842
QC	0.635422	0.673097	1.06633	1.11809	0.973906	1.24694	0.95716	1.05594	0.972332	1.20351	1.07755	0.936574	0.880345	1.02226	0.993476	1.3054	0.98682	1.10242	0.843015	1.00407	0.93613	0.99408	0.925952	0.947239	0.895486	0.795742	0.997182	1.01689	1.0573	0.992631	1.01642	0.962558	0.981399	1.08319	1.48274	1.03981	1.14305	1.03501	0.951028	0.825425	1.17316	1.01395	1.00868	0.798067	0.973248	1.03338	0.965627	1.0168	0.662394
QC	1.21321	1.06903	1.09306	0.944666	1.18276	0.806513	1.12192	0.975608	1.03039	0.682172	1.01381	1.26452	1.2186	1.02221	0.993084	0.749148	1.09196	0.906556	1.10307	1.04648	1.00888	0.968196	1.10398	1.05566	0.929948	1.1255	0.968153	0.93368	0.891056	0.957862	0.994089	1.03463	0.993356	0.928699	0.66651	0.891799	0.809614	0.861811	0.947971	1.14109	0.856512	1.03858	0.927455	1.19553	0.999082	0.992081	0.999199	1.01945	1.22778
QC	0.796118	1.10416	0.76342	1.17891	0.580416	1.00098	0.8774	0.971729	0.960045	1.20875	0.944043	0.676907	0.859257	0.981015	1.24339	0.937391	0.905683	0.923727	1.07131	0.968105	0.996622	0.981246	0.977868	0.956292	1.1265	1.00963	1.07592	1.04074	0.969516	1.03355	1.01689	1.04936	1.0209	1.00084	0.884495	0.995394	1.0939	1.10866	1.02284	0.89127	0.966001	0.967928	1.10808	0.826841	1.01425	0.973437	0.995973	0.947908	1.0288
QC	1.1769	1.08978	1.26041	0.783377	1.381	1.08144	1.01333	1.05602	1.03064	0.992158	0.997023	1.2076	1.0337	0.960819	0.745576	1.02608	1.02852	1.21961	0.853146	0.969143	0.985029	1.03886	0.915897	1.02618	1.03057	0.960066	0.978076	1.04173	1.13631	0.985425	0.994066	0.912269	0.978834	1.02976	1.23173	1.08153	0.939646	0.992629	1.08581	1.10904	1.08823	0.994335	0.931321	1.13767	1.0198	1.03455	1.04127	1.0435	0.832725
QC	0.969952	0.817213	0.894239	0.970454	0.846075	0.954242	1.09292	0.95118	0.997443	0.932614	1.02938	0.92584	0.944108	1.01874	0.623095	1.44733	1.1152	1.0335	0.992038	1.03161	1.096	0.998919	1.08841	0.990677	0.903989	0.94304	0.863156	1.07326	1.02502	1.04077	0.891953	0.920468	1.05001	1.00137	0.772269	1.09798	1.10306	0.989706	0.918602	0.883374	0.975259	1.02035	1.02014	0.88371	0.951156	1.005	0.953402	1.02829	1.02449
QC	0.993301	1.06982	1.01108	1.06005	1.01875	1.00736	0.952935	1.01509	0.996786	1.02727	0.987523	1.01045	1.03163	0.998671	1.25178	0.731646	0.92485	0.902477	1.03372	0.991144	0.957079	0.993624	0.971982	1.00142	1.04634	1.03684	1.07052	0.936484	0.950603	0.980685	1.05842	1.05053	0.976394	0.993438	1.05648	0.926978	0.955084	1.00242	1.02412	1.04354	0.996733	0.991519	0.999073	1.03907	1.02077	0.991556	1.01617	0.977997	1.02022
[truncated: 191 more columns]

## Sheet: Sheet 4 lnPQN
Sample name	CE(16:1)	CE(18:0)	CE(18:1)	CE(20:0)	CE(20:1)	CE(24:0)	CE(24:1)	Cer(32:0-2)_d18:0/14:0	Cer(32:2-3)_d16:1/16:1	Cer(33:0-2)_d18:0/15:0	Cer(33:2-1)_d16:0/17:2	Cer(33:2-2)_d16:1/17:1	Cer(33:2-3)_d18:1/15:1	Cer(34:0-2)_d18:0/16:0	Cer(34:0-3)_d20:0/14:0	Cer(34:1-4)_d18:1/16:0	Cer(34:1-5)_d18:0/16:1	Cer(34:2-1)_d16:0/18:2	Cer(34:2-5)_d16:1/18:1	Cer(34:2-6)_d18:1/16:1	Cer(34:3-4)_d18:2/16:1	Cer(35:0-2)_d18:0/17:0	Cer(35:2-3)_d18:1/17:1	Cer(36:0-2)_d18:0/18:0	Cer(36:0-3)_d20:0/16:0	Cer(36:2-4)_d16:1/20:1	Cer(36:2-5)_d18:1/18:1	Cer(36:2-7)_d20:1/16:1	Cer(36:3-1)_d18:2/18:1	Cer(37:0-2)_d18:0/19:0	Cer(37:0-3)_d20:0/17:0	Cer(37:2-3)_d20:1/17:1	Cer(38:0-2)_d18:0/20:0	Cer(38:0-3)_d20:0/18:0	Cer(38:1-1)_d16:1/22:0	Cer(38:1-3)_d18:1/20:0	Cer(38:1-4)_d18:0/20:1	Cer(38:2-4)_d16:1/22:1	Cer(38:2-5)_d18:1/20:1	Cer(38:2-7)_d20:1/18:1	Cer(38:6-1)_d18:1/20:5	Cer(39:0-3)_d20:0/19:0	Cer(40:0-2)_d18:0/22:0	Cer(40:1-1)_d16:1/24:0	Cer(40:2-3)_d16:1/24:1	Cer(40:2-4)_d18:1/22:1	Cer(40:3-4)_d18:1/22:2	Cer(41:1-1)_d16:1/25:0	Cer(41:1-2)_d18:1/23:0
A1L	-0.521104	-1.4801	0.380129	-0.407825	-0.85448	0.397652	0.225064	-0.442602	0.0921759	-0.639313	0.0863123	-0.166259	0.162237	-0.456871	0.330488	-0.276459	0.0133863	0.148595	0.110295	0.380247	0.094291	-0.989122	0.481213	-0.74946	0.538638	-0.298065	-0.243382	0.536339	0.527736	-0.914084	0.0433216	-0.0126444	-0.561388	-0.336002	-0.259755	0.0599366	-0.673872	-0.351776	-0.0976615	0.351182	0.020136	-0.21858	-0.153264	-0.155365	0.136867	-0.103603	0.0420517	0.117935	-0.26407
A1R	0.465403	0.326582	0.434124	-0.130886	0.0149929	0.353577	0.471612	-0.385274	-0.384261	0.171785	0.0695476	0.678918	-0.0506857	-0.172651	-0.748909	0.242429	-0.461275	-0.357709	-0.521137	0.275849	-0.155852	-0.972574	0.0808995	-0.459137	-0.406627	-0.521814	-0.378071	-0.291918	0.364291	-0.793012	-0.559355	-0.576231	-0.533911	-0.325246	-0.0844107	0.172202	-0.548048	-0.548481	0.0635458	-0.787119	0.0194721	-0.358062	-0.0715494	-0.482516	-0.140284	0.0303537	0.159467	0.309064	-0.721277
A2L	-1.2888	0.224637	0.72156	0.45466	-1.08226	0.497288	0.46828	-0.57218	0.060577	-0.54132	-0.0774227	-0.371601	-0.294574	-0.755655	0.141936	-0.122719	-0.76978	0.364026	-0.464969	-0.148419	-0.176313	-1.21682	-0.415361	-1.09781	-0.889004	-1.09208	-0.875981	-0.0390829	-0.83251	-0.61699	-0.72602	-0.441352	-0.890071	-0.857387	-1.44548	-0.289676	-1.57887	-1.10066	-0.871292	-0.437024	0.160311	0.0299445	-0.191867	-0.309204	-0.0935857	-0.277582	-0.759613	-0.166642	-0.199091
A2R	-0.17825	-0.327379	0.174757	0.116336	0.890983	0.630158	0.480045	-0.831411	-0.395907	-2.27295	-0.334609	0.0508181	0.355336	-0.321868	-0.230015	0.0123665	-0.636443	0.721702	-0.625237	-0.0217225	-0.17656	-0.902713	-0.398842	-0.731335	-0.818423	-0.766236	-0.81148	-0.505901	-1.21767	-0.835091	-0.784577	-0.33012	-0.859446	-0.745077	-0.807562	-0.438678	-1.49272	-1.30796	-0.904957	-0.857094	0.0544068	-0.0089347	-0.348092	-0.266659	-0.490764	-0.415208	-0.640975	-0.105673	-0.479277
A3L	-0.758724	0.0889694	0.634477	-5.66839	1.16052	0.833887	0.36575	-0.339401	-0.375334	0.252897	-0.0983745	-0.519911	0.108632	-0.423833	-1.15454	0.319407	-0.832341	-0.80035	-0.23045	0.00878308	-0.415525	-0.668879	-0.52377	-0.806925	-0.977267	-1.03137	-0.729805	-0.0276789	-0.377314	-0.758933	-0.501661	-0.812655	-1.07687	-0.643613	0.412221	0.0461525	-1.27481	-0.890823	-0.736517	-0.415698	0.688028	-0.172138	-0.0548056	-0.139909	-0.264639	-0.330347	-0.524711	-0.158382	-0.186269
A3R	-0.208955	0.338492	-0.213152	-0.356939	-0.183697	0.272317	0.218986	-0.651816	-0.601011	-0.204368	-0.140636	0.146171	-1.00543	-0.448467	-0.205635	0.166386	-0.871364	0.00424598	-1.22066	-0.0696697	-0.0309231	-1.05464	-0.416582	-1.07514	-0.877072	-1.36123	-0.756483	-0.55417	-0.390119	-0.79856	-0.524373	-0.188885	-0.964492	-0.940543	-0.0866006	-0.630961	-0.980811	-0.94472	-0.726663	-0.700797	0.911892	-0.0943302	-0.578142	-0.0680483	-0.514137	-0.441377	-0.484899	-0.337438	-1.29365
B1L	-0.279179	-0.749437	-1.14791	-0.875257	-1.65433	-0.611178	-0.511176	-1.88014	-0.214191	-1.17657	-0.429052	-0.377853	-0.518401	-0.868198	-1.20642	-0.691241	-1.34211	-0.2764	-0.593772	-0.517052	-0.315161	-1.03739	-0.325096	-1.20422	-0.620253	-0.327079	-1.48399	-0.691224	-0.808878	-1.09116	-0.432186	-1.13635	-0.813442	-0.724081	-0.505483	-0.413941	-1.80976	-0.395413	-1.02029	-0.746916	-0.132473	-0.0970342	-0.369695	-0.422177	-0.335598	-0.592441	-1.64943	-0.933602	-0.650806
B1R	-0.865839	-0.623924	-1.0068	-0.558356	-0.601664	-0.902861	-0.771322	-1.36315	0.0664918	-0.894595	-0.378367	-0.199678	-0.390996	-0.637133	-0.877146	-0.194381	-1.29632	-0.72056	-0.503735	-0.688532	-0.193461	-0.944734	-0.109588	-1.30099	-0.777879	-0.77184	-1.555	-0.523087	-1.18924	-1.1209	-0.395502	-1.36031	-0.746832	-0.665731	-0.374461	-0.319588	-2.48378	-0.655737	-1.17662	-0.669605	-0.201536	-0.371406	-0.513066	-0.489418	-0.286916	-0.567875	-1.81499	-0.592628	-0.322958
B2L	-0.130775	-0.778308	-1.27338	-0.152653	-1.63331	-0.712407	-0.743098	-0.988366	-0.0825332	-1.23696	-0.22277	-0.592514	-0.150778	-0.129888	-0.614172	-0.158351	-1.09683	-0.328839	-0.588215	-0.503747	-0.00316386	-0.537623	0.00857897	-0.493092	-0.620205	-0.770484	-1.53597	-0.655156	-0.792099	-0.739615	-0.216028	-1.25962	-0.65463	-0.415689	0.0930898	-0.247332	-3.05158	-0.488135	-1.28671	-0.977027	0.00207823	0.467006	-0.258552	-0.530254	-0.163602	-0.420024	-1.99529	-0.837488	0.172877
B2R	-0.808126	-0.33425	-1.15382	-0.207633	-0.442758	-0.508717	-0.744367	-0.995748	-0.311445	-1.10938	-0.438629	-0.670577	-0.156121	-0.284457	-0.502399	-0.378036	-1.04545	-0.291927	-0.541531	-0.536979	-0.583361	-0.861653	-0.192513	-0.488126	-0.572352	-0.797965	-1.71803	-0.565708	-0.769102	-0.576352	-0.162872	-1.09977	-0.570779	-0.43735	0.246158	-0.570431	-2.14348	-0.778588	-1.45465	-0.933281	0.425896	0.473631	-0.222775	-0.791876	-0.30044	-0.479281	-2.07047	-0.76064	-0.359343
B3L	-0.695835	-0.27935	-1.08863	-1.11347	-0.292018	-0.195629	-0.51203	-0.0191862	0.114452	0.415092	0.101258	0.115712	-0.083595	0.446215	-0.538399	0.387285	-0.629426	-0.273522	-0.0778008	-0.00105388	0.585738	-0.00123713	-0.105463	0.0505237	-0.614261	-0.342558	-0.875699	-0.607465	-0.279437	-0.171342	-0.0921364	-0.519078	-0.305183	-0.171944	1.30782	-0.299586	-1.59021	-0.0724199	-0.485915	-0.73339	0.93412	0.190069	-0.0187152	-0.0863873	-0.315865	-0.110554	-0.712402	-0.689468	0.230857
B3R	-0.501545	-0.115855	-1.0302	-0.264568	-1.34654	-0.215172	-0.242591	-0.450471	-0.0523158	-0.651775	-0.127723	-0.492026	-0.116044	-0.127537	-0.720668	0.166768	-0.9557	-0.401196	-0.492815	-0.183743	0.00782617	-0.123337	-0.210524	-0.36417	-0.751174	-0.535597	-1.21533	-0.733118	-0.653761	-0.498581	-0.347629	-0.535957	-0.580573	-0.129694	0.888	0.0609554	-1.99667	-0.317831	-0.666497	-0.727675	0.503787	0.391533	0.112333	-0.187921	-0.451752	0.0260721	-1.13516	-0.56985	0.241242
C1L	0.751009	0.402769	1.00625	0.871913	0.480744	1.03357	0.719394	0.0491569	1.31109	0.0368003	0.585311	0.487798	0.343134	0.0691538	0.301772	-0.0392143	-0.375301	0.806382	0.57105	0.384328	0.506828	-0.662147	1.00682	-0.715022	0.446102	-0.127889	-0.687763	1.11012	-0.510123	-0.743697	0.170725	-0.388951	-0.597102	-0.21288	0.478107	-0.0967524	-1.62261	0.388801	-1.1455	0.646052	0.235864	0.248805	0.288662	1.02153	1.11931	0.125469	-2.68034	1.4747	0.876583
C1R	-0.62571	-0.142551	0.890086	0.847068	0.63975	0.640662	0.529999	-0.15887	1.27354	-0.342237	0.861058	1.19465	0.730341	-0.0745896	0.327624	-0.18195	-0.268013	0.524639	0.788487	0.394932	0.829491	-0.218333	0.782995	-0.907136	0.0884571	-0.302649	-0.730313	1.125	-0.0506696	-0.931849	-0.152183	-0.332894	-0.935486	-0.561956	0.771113	-0.464217	-2.10597	0.341746	-1.21497	0.469135	0.535364	-0.0673188	-0.0399471	1.01053	0.953038	0.166431	-2.86072	1.0455	0.878699
C2L	0.320347	-1.19455	1.03851	-0.3875	-0.947556	0.863019	1.09734	-0.573671	1.17709	0.481773	0.383245	0.76032	0.467278	-0.35683	0.866807	-0.62916	-0.654313	0.837214	0.80423	0.340853	-0.212559	-0.728723	0.801887	-0.960007	0.0672432	-1.10389	-0.835534	1.31064	-0.570586	-0.630506	-0.799999	-0.137437	-1.25212	-0.739231	1.10616	-0.400436	-3.20803	0.191475	-1.59308	1.50269	-0.236228	-0.135157	0.221724	1.57032	0.9695	0.0496298	-3.99925	1.12034	0.23237
C2R	0.115524	-0.561762	1.2607	1.47088	-0.362224	0.992635	0.979766	-0.692263	1.39778	0.327591	0.364739	0.508343	0.489918	-0.0620651	0.0575889	-0.121125	-2.46778	0.529896	0.679328	0.230529	0.880812	-0.88518	0.411097	-0.684881	0.300652	-0.163606	-0.80019	1.1738	-1.43545	-0.442222	-0.0405874	-1.91882	-1.2095	-1.10868	0.414005	0.852699	-2.11588	-0.208067	-1.73612	1.17336	1.65018	0.0358109	0.0120729	1.10567	0.712344	0.129996	-2.63603	0.536819	0.509173
C3L	0.0197056	0.576033	0.597116	0.335677	-0.56324	0.356818	0.249924	-0.374677	1.47641	0.185677	0.8755	1.39283	0.573995	-0.394739	0.437534	-0.146519	-0.307458	0.670131	0.826804	0.662205	0.961015	-0.770114	0.925262	-0.808128	-0.262699	-0.0767309	-0.542587	1.39834	-0.233644	-0.857977	0.0232267	0.0813148	-1.33519	-0.521542	1.72591	-0.0831553	-2.41065	0.432102	-1.12287	1.59762	0.849717	0.122277	0.144005	1.46061	1.04829	0.328716	-3.17792	1.32373	0.553683
C3R	-1.48666	0.990284	0.597216	-0.0971059	-0.248108	0.7173	-0.0361023	-0.346184	1.51572	-0.709246	0.920971	0.771978	0.414379	-0.591718	-0.136706	-0.299884	-0.644595	0.295948	1.086	0.530628	0.844056	-0.246577	0.823579	-1.02747	0.0748664	-0.182798	-0.668491	1.00499	0.165059	-0.748617	-0.0234437	-0.4363	-1.52174	-0.645657	1.22319	0.133749	-2.71229	0.371541	-1.23611	1.37507	1.25813	-0.120724	-0.113864	0.770983	0.974437	0.282284	-3.4357	1.15695	0.357575
D1L	0.348288	0.153593	0.128536	0.310671	0.22631	0.551844	0.510231	-1.36512	0.730393	-0.899089	0.490772	0.8277	0.137002	-1.50128	-0.473943	-1.36558	-0.656339	0.493495	0.136054	-0.00355397	0.0384628	-1.42584	0.373296	-2.00083	-0.210609	-0.0374362	-0.817375	0.446032	-0.37692	-2.01754	0.285754	-0.353478	-1.90289	-1.02497	0.398744	-0.555893	-1.69995	-0.0288638	-1.13165	0.0101986	-1.16841	0.00249323	-0.224834	0.52633	0.632244	-0.215223	-0.94735	0.266635	0.220572
D1R	0.967753	-0.499241	-0.202441	0.789295	-0.247215	0.550818	0.297808	-1.14736	0.506372	-0.237359	0.598262	0.553844	-0.404319	-1.77473	-0.263151	-1.31343	-1.1261	-0.454457	0.496913	-0.120972	0.161059	-1.2154	-0.180373	-2.22065	0.368287	0.0890058	-0.937621	0.657541	-0.236039	-1.58034	-0.294846	-1.17547	-1.46184	-1.16199	0.425553	-0.301251	-3.28351	-0.332203	-1.12385	0.201376	-1.39445	0.0540638	-0.306315	0.465395	0.540737	-0.127467	-1.37876	0.0950441	0.351647
D2L	0.186563	0.226189	0.0890023	1.16732	-1.30922	0.393223	0.576533	-2.16396	-0.0550558	-1.31644	0.614503	-0.246422	-0.30661	-1.51038	-1.14951e-05	-0.272948	-1.02537	0.244067	-0.0895752	-0.0922012	-0.0764321	-0.665659	0.389955	-0.828467	-0.235079	-0.28777	-0.744295	0.351507	-0.206694	-0.925036	-0.0941444	-0.831982	-1.48992	-0.889937	0.104028	-0.0926911	-3.02702	0.0825228	-1.23042	-0.620856	-0.976873	0.358838	-0.235095	0.421115	0.150261	-0.174446	-1.50636	-0.0444146	-0.222192
D2R	-0.228745	-0.440154	-0.414785	1.07915	0.0818534	0.104085	0.180319	-1.54308	0.162976	-1.25772	0.347351	0.357967	0.261859	-1.39915	-0.165825	-0.692394	-0.611959	0.788533	-0.142249	-0.088466	0.000257177	-0.858585	0.150167	-1.27344	-0.814251	-0.354434	-1.00321	-0.0619892	-0.316496	-1.40806	-0.173098	-0.527324	-1.29156	-0.702968	-0.00106648	-0.992856	-1.54396	-0.103392	-0.982729	-0.534461	-0.0853068	0.567229	-0.292085	0.0800143	-0.0989904	-0.134673	-1.5039	-0.571303	-0.327486
D3L	-0.64216	0.15908	-0.349532	0.210979	-0.1621	0.0524983	-0.183235	-1.4658	-0.302573	-1.37817	-0.0610428	-0.3713	-0.539695	-1.47985	-0.68669	-0.692285	-1.54992	-0.4468	-0.466551	-0.61633	-0.282645	-1.20009	-0.320893	-0.802613	-1.29558	-0.826272	-1.37727	-0.372876	-0.47291	-1.251	-0.737845	-0.459759	-1.43932	-1.04683	0.250987	-0.3028	-1.96624	-0.557696	-1.37006	-0.689281	0.353562	-0.120809	-0.364401	0.118236	-0.0576984	-0.510363	-1.53641	-0.0890819	0.128567
D3R	-0.487569	-0.12225	-0.420368	0.54209	-0.210251	-0.180615	-0.135858	-1.27931	-0.397149	-0.931662	-0.39782	-0.595779	-0.45985	-1.24892	-0.671037	-0.675695	-1.95863	-0.497982	-0.489862	-0.619232	-0.270049	-1.23818	-0.168784	-1.0093	-1.05012	-1.10359	-1.388	-0.597088	-0.364557	-1.01085	-0.766232	-0.532178	-1.36322	-1.03258	0.234848	-0.577216	-2.15014	-0.656586	-0.998813	-0.700568	0.635331	-0.154804	-0.388832	-0.159568	-0.220515	-0.510946	-1.2028	-0.078804	-0.330648
E1L	-1.08175	-0.426767	-0.97434	-1.03805	-0.12064	-0.352893	-0.504641	-1.32579	-0.380625	-0.52309	-0.28272	-0.229902	0.0555649	-0.553822	-0.359126	-0.318283	-0.0641904	-0.31511	-0.303542	-0.241254	-0.0253235	-0.699845	-0.17418	-0.342654	-1.17195	-0.323896	-0.452135	-0.837154	-0.0571602	-0.985692	-0.239511	-0.695666	-0.660406	-0.615926	0.217252	-0.420343	-0.683489	-0.517252	-0.493074	-0.421163	0.54932	-0.246209	-0.484222	-0.386275	-0.157345	-0.243213	-1.2316	-0.136841	-0.305108
E1R	-0.509442	-1.01324	-1.06293	0.256979	-0.86645	-0.649132	-0.591919	-1.28406	-0.331906	-1.05339	-0.429094	-0.735789	-0.442879	-0.514497	-0.349152	-0.716488	-0.275192	-0.605899	-0.440839	-0.363176	-0.272878	-0.796381	-0.392453	-0.462842	-0.666112	-0.641468	-0.551712	-0.831287	-0.22979	-0.711214	-0.591682	-0.597064	-0.643245	-0.572392	-0.104557	-0.574857	-0.426835	-0.526584	-0.43626	-0.468133	0.155037	-0.368848	-0.375982	-0.759715	-0.280002	-0.214537	-1.01922	-0.288282	0.0616669
E2L	-0.146465	-0.340892	-1.10241	-0.83106	-0.531932	-0.190261	-0.384571	-1.18999	-0.257922	-1.59573	-0.158118	-0.139807	-0.121073	-0.920926	-0.0420382	-0.442796	-0.275432	-0.0669867	-0.130688	-0.113875	0.026754	-0.842526	-0.00954261	-0.802074	-0.249706	-0.268705	-0.601678	-0.307292	-0.0573214	-0.851486	-0.214395	-0.435588	-0.936319	-0.661761	-0.43346	-0.739672	-0.918583	-0.335959	-0.471181	-0.374059	-0.0392011	0.0121897	-0.618281	-0.301847	0.053048	-0.0890846	-1.04806	0.154525	-0.493079
E2R	0.17269	-0.350447	-0.783763	0.157638	-0.431941	-0.201557	-0.259977	-1.41067	-0.154521	-0.524053	-0.372974	-0.129919	-0.251767	-0.557633	-0.246957	-0.49498	-0.384163	-0.00260287	-0.436509	-0.24667	0.0645322	-0.663746	-0.0515503	-0.637321	-0.345308	-0.370414	-0.569527	-0.786974	-0.130938	-0.5778	-0.413698	-0.407754	-0.468167	-0.378653	0.273207	-0.177763	-0.328474	-0.241289	0.0294377	-0.30786	-0.276561	0.0463675	0.00290913	-0.326359	-0.0729897	0.340924	-0.686517	-0.00516135	0.162879
E3L	-0.294028	-0.563285	-0.996337	-0.215237	-0.0690573	-0.109336	-0.32963	-1.54398	-0.311801	-0.664165	-0.462555	-0.849694	-0.770618	-1.0126	-0.20654	-0.687615	-0.969757	-0.705473	-0.478742	-0.473714	-0.296736	-1.01442	-0.391639	-0.718564	-0.605746	-0.273714	-0.649173	-0.91783	-0.914779	-1.05662	-0.285405	-0.227341	-1.0423	-0.804877	0.0668054	-0.323859	-0.88895	-0.28749	-0.535054	-0.278919	0.0420503	-0.0655411	-0.391503	-0.0404002	-0.0412152	0.0220884	-1.29429	0.379123	0.0929664
E3R	-0.0843656	0.0262766	-0.976398	-0.228297	-0.265604	-0.295846	-0.55817	-1.2159	-0.478586	-0.742198	-0.401086	-0.768197	-0.491545	-0.767587	-0.123923	-0.338466	-0.64088	-0.2829	-0.675635	-0.368254	-0.373801	-0.623405	-0.223875	-0.549035	-0.472283	-0.358328	-0.597205	-0.686203	-0.37161	-0.601677	-0.361123	-0.24936	-0.56985	-0.403731	0.189332	-0.357242	0.0112128	-0.379827	-0.0948762	-0.30102	-0.0301905	0.0651721	-0.0135508	-0.524053	-0.173205	0.414875	-1.27644	0.335282	0.25627
F1L	0.391619	-1.83076	-0.436044	-0.270789	0.718612	-0.0514925	0.66213	-0.615577	-0.175237	0.0618125	-0.0392931	-1.914	-0.155316	-0.432817	-0.738046	-0.174192	0.0199786	0.127374	0.203036	0.00158944	-0.263	0.308906	-0.236596	-0.863134	-1.3215	-1.01554	-0.540025	0.239114	-1.90657	-0.152188	-0.234561	0.162236	-0.309953	-0.513854	0.576514	-0.492846	0.0131301	-0.543959	-0.577529	-0.656705	-1.60318	-0.280266	-0.134889	-0.263184	0.0610126	-0.0980771	-0.339638	-0.389574	-0.282767
F1R	0.222057	-0.12959	-0.297045	0.089655	0.132404	-0.188685	0.338378	-1.03485	0.379753	0.227488	0.331361	-2.216	0.167174	-0.543748	-1.34559	-0.689399	0.00362666	-0.769844	-0.211723	-0.0512538	-0.711492	0.100999	0.0169395	-1.07628	-0.146316	-0.774681	-0.462244	0.235387	-0.876628	-0.305547	-0.275821	-0.035123	-0.282065	-0.179787	0.386593	-0.164246	0.166036	-0.322615	-0.29522	-0.721839	-0.16588	-0.421707	0.0525446	0.242467	-0.0326859	0.0379843	-0.440531	0.170879	-0.351713
F2L	0.200148	-0.657187	-0.424271	-6.63548	1.02001	-0.228618	-0.334438	-0.498212	0.351641	0.474604	0.0774578	0.539338	0.0532597	-0.137485	-0.577216	-0.0943302	-0.189279	-0.138005	0.0298465	-0.0355124	-0.26507	0.43092	0.110499	-0.684718	-0.424768	-0.395068	-0.506684	0.211625	-0.186872	-0.196731	-0.0513877	0.000196466	-0.25449	-0.427212	-0.19401	-0.178921	-0.346635	-0.614969	-0.518357	-1.04101	-0.4143	-0.264985	-0.640154	-0.445581	-0.157082	-0.283752	-0.18847	-0.249472	-0.621001
F2R	-1.02331	-1.82238	-0.637136	-0.444331	-0.604586	-0.440469	-0.354764	-0.478766	0.189735	0.545425	-0.0724162	-0.464648	0.265302	-0.299565	0.124321	-0.760791	-0.0228291	-0.287827	-0.396522	-0.153662	0.280108	0.469088	-0.170955	-0.860561	-0.482174	-0.582489	-0.820056	0.147591	-0.273467	-0.0385782	-0.273965	-0.19933	-0.296307	-0.406577	0.0720867	-0.584545	-0.494008	-0.973024	-0.332566	-0.910578	-0.254557	-0.354153	-0.365036	-0.139368	-0.273391	-0.203474	-0.361406	-0.0801675	-0.13125
F3L	-1.05568	0.0744656	-1.03723	-0.305957	-0.342703	-0.596566	-0.850998	-0.23046	-0.0645239	0.74778	-0.150992	-0.146658	-0.0545561	-0.0884685	0.0547933	-0.637201	-0.731302	-0.132329	-0.292405	-0.342901	-0.377697	0.363478	-0.275035	-0.334205	-0.935056	-0.630922	-0.882026	-0.484106	-0.409567	-0.0536188	-0.330043	-0.106084	-0.409527	-0.497598	-0.525959	-0.395446	-0.548943	-0.775901	-0.523562	-0.906909	0.218783	-0.566518	-0.625309	-0.341576	-0.284226	-0.369124	-0.437556	0.0905112	-0.730192
F3R	-1.26626	0.0960642	-1.11843	-0.287555	0.115432	-0.668578	-0.552348	-0.396766	-0.3958	0.68681	-0.273312	-0.187899	-0.134616	-0.29592	-0.560255	-0.57001	-0.541286	-0.21732	-0.472852	-0.347464	-0.21771	0.273392	-0.31223	-0.880867	-0.931197	-0.792131	-1.12893	-0.829492	-0.90726	-0.130055	-0.406297	-0.521741	-0.566646	-0.565268	-0.900423	-0.377282	-0.749591	-0.851987	-0.699618	-0.978705	-0.139155	-0.21612	-0.524084	-0.167326	-0.564146	-0.404395	-0.862217	-0.349142	-0.526825
G1L	-1.04485	-1.51049	-0.555004	0.600592	0.0846158	0.587123	0.853145	-1.0526	0.421272	0.692365	0.368649	0.294894	0.759811	-1.47316	0.0521669	-1.13227	-0.617368	-0.0637927	-0.308501	-0.0901308	-0.516685	-1.08772	0.128007	-1.43558	-2.16748	-0.631197	-0.585448	0.339972	-0.156254	-0.517284	0.277064	-0.819265	-1.09755	-0.813276	-0.346937	-0.818739	-1.37087	0.0711681	-1.35582	-0.417675	-1.66577	0.509225	0.0318551	0.556724	0.0966562	-0.170553	-2.23453	0.684658	-0.776541
G1R	-0.725791	-1.0566	0.506601	0.887485	-0.788847	0.453471	-0.031899	-2.37077	0.479447	0.162105	0.214323	0.307889	0.209634	-1.8689	-0.0564719	-1.51852	-1.50598	0.258624	0.0679254	-0.357692	-0.431456	-0.799671	-0.0931199	-1.76062	-2.18468	-1.32982	-1.43465	-0.469584	-0.297655	-0.701948	-0.443719	-0.821094	-0.742608	-0.836759	0.0792378	-0.447482	-1.7436	-0.0858471	-1.80983	-0.881409	-3.04461	-0.162891	-0.199329	0.204575	-0.0145847	-0.252234	-2.55136	0.108881	-0.560011
G2L	-0.842569	0.229479	-0.0403911	0.029099	0.0507514	0.0343079	-0.34741	-1.05452	0.38487	-0.264216	0.546335	0.683757	0.409253	-1.13905	-0.53487	-0.796572	-1.47882	0.481594	-0.165482	0.0134223	0.202962	-0.740694	0.241149	-1.67006	-0.0701085	-0.394836	-0.21865	1.20479	-0.964368	-0.622153	0.30726	-0.896221	-1.13498	-0.58999	0.773089	-0.531014	-2.21379	1.00684	-1.27988	-0.316914	-1.10926	0.404069	-0.00764182	0.000766221	0.130698	0.149385	-2.33542	-0.121333	0.755135
G2R	-0.646797	0.0909289	-0.932727	-0.662153	-0.537929	-0.411664	-0.357466	-1.38684	0.0705455	-1.09117	0.237475	0.248246	0.132247	-1.55656	-0.683325	-0.408103	-1.62331	0.664742	-0.225989	-0.266058	0.0104452	-0.689639	0.268006	-1.72924	-0.273868	-0.357309	-0.0384804	1.119	-1.20392	-0.571734	0.161884	-0.852989	-1.47107	-0.922455	-0.0803894	-0.785908	-2.42632	0.829049	-1.6941	-0.451996	-0.978739	0.0065888	-0.474103	-0.405656	-0.0442615	-0.337191	-2.47782	0.0447927	0.720806
G3L	-1.1903	0.746132	-0.162837	0.224656	-0.0950462	-0.241803	-0.525452	-0.70667	0.0578064	-0.358942	0.125236	0.28489	-0.350568	-1.31794	-0.193537	-0.94359	-1.57298	0.503345	-0.244845	-0.399007	-0.413744	-0.744039	0.0937428	-1.60779	-1.06225	-0.277168	0.0590133	1.1716	-1.8194	-0.367196	0.410209	-0.805727	-1.31492	-1.02203	0.0356874	-0.895663	-2.20843	0.825425	-1.39759	-0.516114	-0.221372	-0.069107	-0.508481	0.00718312	-0.215434	-0.640134	-2.048	-0.323061	-0.692621
G3R	-1.83142	-0.181778	0.0626992	-1.22639	-2.01729	-0.0829593	-0.422923	-1.75214	0.233761	-0.263047	0.222468	0.295511	-0.544473	-1.38084	-0.495628	-0.794459	-1.55621	0.357684	-0.231475	-0.241647	-0.332252	-1.18603	0.123949	-1.83944	-0.864138	-0.804207	-0.171886	1.00043	-1.22523	-0.431793	0.00987613	-0.807252	-1.38388	-0.990729	-0.31686	-0.762572	-2.61293	0.630087	-1.69895	-0.553545	-0.631643	0.0729284	-0.54749	-0.183543	-0.111828	-0.497991	-2.26003	0.187516	-0.481428
H1L	0.486128	-0.61881	-0.643841	-2.65766	0.744133	0.18385	0.328175	-1.56075	-0.384282	-0.431426	-0.0495718	-1.29187	-0.953606	-1.32947	0.489359	-0.786457	-1.63557	-1.93542	-0.3245	-0.512404	-1.54247	-1.50249	-0.316514	-2.15124	-2.19389	-0.470187	-1.09132	-1.04158	-2.07471	-1.54914	-0.262615	-0.927035	-1.37893	-1.18787	-0.12469	-0.924119	-2.37035	-0.513578	-0.834769	-0.290766	-0.793212	0.128625	-0.695482	-0.384468	-0.175729	-0.266806	-1.68426	-0.105694	-0.0992509
H1R	0.334619	-1.92761	-0.90243	-0.0226987	0.147383	-0.798818	-0.261368	-2.4277	-0.62852	-1.74792	-0.602619	-0.868593	-1.12894	-1.71219	-0.436818	-0.979935	-1.358	-0.861852	-0.904066	-0.876757	-0.711595	-1.3059	-0.804908	-2.69519	-1.1383	-0.803174	-1.71849	-0.857472	-1.39181	-1.56753	-0.446888	-0.961975	-1.83851	-1.4922	-0.722185	-0.991149	-2.25904	-0.295912	-0.990909	-0.93957	-0.305365	-0.0218172	-0.863456	-0.913066	-0.340325	-0.489346	-1.5188	-0.523684	-0.476965
H2L	0.254875	-0.463425	-0.267844	-0.23264	-0.923255	-0.0735006	-0.0514656	-1.34758	-0.406038	-0.883928	-0.750589	-0.928034	-1.06603	-1.35034	-0.063845	-0.720258	-1.43916	-0.455666	-0.742119	-0.670999	-0.629533	-1.17342	-0.553162	-1.9863	-0.450245	-0.639677	-1.14758	-0.459752	-1.01179	-1.22643	-0.406107	-0.846315	-1.67115	-0.965805	0.0148909	-0.791425	-2.14967	-0.455889	-0.608896	-0.306113	0.00614886	0.25037	-0.535537	-0.480416	0.0423716	-0.33547	-1.14402	0.270833	-0.37861
H2R	0.495668	-0.439101	-0.521959	-0.439048	-0.603135	-0.124616	-0.490599	-1.75392	-0.874653	-0.974371	-0.431809	-0.671002	-0.704054	-1.40943	-0.240581	-0.494325	-1.50993	-0.112859	-0.962628	-0.638999	-0.546162	-1.05571	-0.39532	-1.87673	-0.23223	-0.35098	-1.18186	-0.394189	-1.18129	-0.678269	-0.06404	-0.525273	-1.56492	-0.875512	-0.786347	-0.361643	-2.04501	-0.0704936	-0.541117	-0.369136	-0.631278	0.479521	-0.372354	-0.569801	0.0623859	-0.168973	-1.23169	0.180007	0.270781
H3L	-0.674087	-0.818746	-0.0389357	-0.193061	-0.259939	-0.0236862	-0.42259	-1.36732	0.0188851	0.398822	-0.042166	-0.920508	-0.221245	-1.05046	0.605294	-0.295021	-0.828055	-0.0710026	0.0400936	-0.166392	-0.470277	-0.816932	-0.0527915	-1.60478	-0.0244056	-0.0554841	-0.772454	0.359984	-0.252344	-0.722652	0.577914	0.0913997	-1.44299	-0.666187	0.483303	-0.144344	-1.19581	0.522168	-0.226414	0.115463	0.127382	0.815386	-0.296892	-0.0148481	0.74305	-0.106999	-0.743969	0.478843	0.242845
H3R	-0.246963	-1.0758	-0.512005	0.131433	-0.277329	-0.189249	-0.159252	-1.43993	-0.305112	-1.20311	-0.0709176	0.0242918	-0.380061	-1.23873	-0.0576299	-0.392271	-1.28241	0.273064	-0.423117	-0.320535	-0.895986	-0.750304	-0.207791	-1.65564	0.0449804	-0.230975	-0.804174	-0.124317	-1.03534	-0.469648	0.258486	-0.422674	-1.37564	-0.687021	0.131997	-0.506863	-1.35737	0.405967	-0.345789	-0.169461	-0.168036	0.776473	-0.363662	-0.419152	0.536454	0.0435406	-0.830284	0.26455	-0.0561531
I1L	-1.09148	-0.482114	0.0350791	-0.10981	0.509504	0.0800747	-0.0300186	1.19087	0.0703456	1.25376	0.126545	-0.0889779	0.0985251	0.877606	0.58118	0.485567	1.14832	-0.156509	0.683496	0.553399	0.216739	0.78396	0.0568174	0.794738	0.16798	0.627924	0.607329	-0.375274	0.953996	0.586637	0.0571368	0.739408	0.88415	0.70694	-0.365979	0.26224	0.825501	-0.421491	0.812697	0.271666	0.447428	-0.338464	0.723264	-0.249178	-0.298066	0.276731	1.00632	-0.144873	-0.442233
I1R	0.330637	-0.233205	0.424874	0.41182	0.359609	0.405193	0.386004	0.846346	-0.03906	1.0212	-0.119034	0.184538	0.134486	0.579035	0.323143	-0.255429	0.872418	-0.286676	0.156566	0.332514	-0.0838518	0.483683	-0.107094	0.446229	-0.163485	0.433638	0.31322	-0.705732	0.722874	0.315434	0.0773552	0.428711	0.602232	0.431563	-0.232913	0.120402	0.302897	-0.397683	0.508823	0.0760745	0.291686	-0.259309	0.532593	0.477367	0.0244755	0.412381	0.686359	0.414939	-0.000623451
I2L	-0.251051	0.171467	0.310755	0.0341818	0.146072	0.127849	-0.157071	1.17001	-0.291939	0.830604	-0.401146	-0.456869	-0.0347123	0.644192	-0.0529433	0.164419	0.85066	-0.50103	0.0982328	0.217195	0.434315	0.535838	-0.263793	0.792715	0.0067361	0.258862	0.430323	-0.783616	0.180569	0.666605	-0.203801	0.380512	0.796788	0.661155	-0.152281	0.87946	0.853569	-0.618954	0.690997	0.172668	0.344727	-0.33136	0.71944	-0.257468	-0.243418	0.284604	0.759778	0.255311	-0.434871
I2R	0.127647	0.381097	0.331021	0.0233078	-0.119026	0.296441	0.179482	0.954443	0.0883548	0.757269	0.0969773	-0.336977	0.0405831	0.733119	0.232175	0.515964	0.714494	-0.0057211	0.408034	0.347605	0.434907	0.249451	0.00419929	0.697038	0.257231	0.495568	0.494312	-0.171751	0.458204	0.633224	-0.0270018	0.544385	0.691988	0.540251	0.221946	0.658267	0.545625	-0.247705	0.690997	0.177261	0.0818955	-0.1501	0.615242	0.397823	0.163087	0.297909	0.717837	0.732116	0.0807522
I3L	0.183001	1.60407	0.52522	0.817087	1.3893	0.40213	0.54733	2.25898	0.617661	1.90497	0.632877	0.422602	0.851786	1.77194	1.41651	1.18205	1.69386	0.493661	1.11238	1.05668	0.796786	1.54092	0.482037	1.98754	1.01204	1.27127	1.46215	0.290637	1.55536	1.82854	0.891951	1.34781	2.02975	1.94785	0.524182	1.69265	2.19031	0.407252	1.6134	1.07001	0.0264374	0.631453	1.7718	0.93234	0.735859	1.11618	1.88126	1.34511	0.532244
I3R	-0.330406	1.46844	0.930094	0.885545	0.852515	0.729533	0.6503	1.46874	-0.00253672	1.23957	0.173303	-0.0480094	0.478097	1.13072	0.839897	0.50265	1.29984	0.36977	0.684213	0.627345	0.179733	0.943778	0.100449	1.29219	0.354294	0.7771	0.953033	0.206836	0.987463	1.1286	0.433529	0.883506	1.32408	1.1011	0.30647	0.932877	1.48804	-0.011364	1.03388	0.569034	-0.0187287	0.283341	1.10689	0.370768	0.230722	0.736328	1.11239	1.02657	0.343315
J1L	0.00941053	-0.0836107	0.262347	0.411215	0.2639	0.344762	0.448748	-1.261	0.372562	-0.555857	0.423744	0.15022	0.540322	-1.80954	-0.384856	-0.707271	-1.00343	0.141305	-0.418411	0.107396	0.206303	-1.16675	-0.0221591	-2.13655	-0.189629	-0.324642	-1.18888	-0.24697	-0.650487	-1.6865	0.279801	-0.396254	-1.70516	-0.907225	0.229641	-0.00687516	-1.57518	-0.00338475	-0.37732	-0.0588333	-0.848614	0.425774	-0.354314	-0.0529645	-0.268714	0.211893	-0.738536	0.0875845	-0.0931991
J1R	-0.272011	0.221016	0.171606	0.188912	0.106234	0.396067	-0.552866	-1.78182	-0.0816034	-1.4376	0.400402	-0.334961	0.28613	-1.77248	0.212185	-0.0303371	-1.05066	0.253057	-0.547276	0.074689	0.205537	-0.988886	0.144425	-2.21027	0.0242949	-0.248138	-1.07412	0.0687373	-0.478019	-1.28265	0.247125	-0.42672	-1.97194	-0.847254	0.297754	-0.549026	-1.85385	0.208108	-0.0827774	0.054765	-0.660238	0.359158	-0.292076	-0.261246	-0.276614	0.342122	-0.448262	0.0989394	0.0606271
J2L	0.829806	0.889811	0.468195	0.406736	0.370918	0.658681	-0.0264987	-1.43044	-0.0415809	-0.564616	0.194808	-0.290298	0.0335516	-2.34687	-0.619222	-0.956034	-1.44952	0.0582192	-0.755651	-0.319668	-0.0818844	-1.14091	0.0778569	-2.12107	-0.111924	-0.919823	-1.63209	-0.307907	-0.793518	-0.93777	0.397181	-0.819343	-1.80537	-0.718151	0.872552	-0.0978887	-2.03176	0.227516	-0.307614	0.0347839	-1.40654	0.4711	-0.148928	-0.079177	-0.12063	0.184005	-0.904236	0.63353	0.588814
J2R	0.293366	0.281852	0.217898	-0.758107	-0.240019	0.387994	0.045507	-1.17036	-0.00938519	-0.729824	0.24424	-0.175936	0.105558	-2.18263	-0.941865	-1.02608	-1.38131	0.0831636	-0.512987	-0.176106	0.157517	-0.828791	-0.0179533	-2.37024	-0.251142	-1.09312	-1.42732	-0.153905	-1.17097	-1.27004	0.349503	-0.600908	-1.53998	-0.641887	1.04301	0.0277513	-1.93623	0.199886	-0.381489	0.188681	-1.66832	0.514075	-0.251151	-0.329388	-0.114127	0.274786	-0.989742	0.341242	0.21672
J3L	-0.184475	0.736407	0.462818	0.590602	0.76568	0.180196	-0.200389	-2.19658	-0.00663976	-0.902538	-0.149729	-0.44541	0.0670238	-2.4388	-1.29402	-1.19591	-1.18879	0.395516	-0.543974	-0.381742	-0.225031	-1.42674	-0.388015	-2.6153	-0.704768	-1.08166	-1.86078	-0.640785	-0.57247	-1.71255	0.169989	-0.826413	-2.12982	-1.21208	-0.132419	-0.425937	-2.35224	-0.228088	-0.769676	-0.128833	-0.926291	-0.0236629	-0.626276	0.286994	-0.394049	-0.030258	-0.506269	0.174122	0.114987
J3R	0.425104	1.62796	0.596188	0.236016	1.49884	0.442833	0.793109	-1.22326	-0.296589	-0.103737	-0.1303	-1.86924	0.0749717	-2.97133	-0.130774	-1.60875	-1.25481	0.760577	-1.36453	-0.509581	0.0434952	-1.2349	-0.5063	-3.04617	-0.682198	-1.48463	-1.74051	-0.0409129	-0.502195	-2.59593	-0.520447	-1.7464	-2.36212	-1.29428	-0.0780768	-0.610239	-2.0856	-0.931113	-1.24083	-0.492976	-1.75198	-0.0207828	-0.508707	-0.403671	-0.414718	-0.328956	-1.16198	0.307344	-0.392769
QC1	-0.0764916	-0.00785326	-0.28122	-0.286306	-0.00747198	-0.147973	-0.154623	-0.207887	-0.160538	-0.126132	-0.20466	-0.0273393	-0.188333	-0.180783	-0.110978	-0.246855	-0.242367	-0.188896	-0.18088	-0.177608	-0.100663	-0.127814	-0.187211	-0.173547	-0.0457694	-0.209846	-0.206439	-0.176934	-0.154399	-0.23415	-0.153911	-0.248385	-0.159612	-0.180738	-0.292092	-0.194491	-0.190278	-0.176007	-0.202793	-0.11425	-0.170002	-0.194044	-0.151537	-0.0734622	-0.17287	-0.170321	-0.182054	-0.0970657	-0.13094
QC2	-0.390962	-0.351305	-0.0327565	0.00988946	-0.930815	-0.226516	-0.179105	-0.121231	-0.211481	-0.259933	-0.124358	-0.546227	-0.205078	-0.154947	-0.321069	0.0312916	-0.0497848	-0.169092	-0.119744	-0.176152	-0.341068	-0.215009	-0.136773	-0.152036	-0.4561	-0.0496069	-0.119032	-0.186319	-0.184714	-0.0587547	-0.258495	-0.0397668	-0.182574	-0.146991	0.0614323	-0.127426	-0.0851942	-0.129362	-0.0968999	-0.283729	-0.132426	-0.130417	-0.193973	-0.4574	-0.186898	-0.185305	-0.128632	-0.369387	-0.247045
QC3	-0.0541706	-0.480732	-0.142249	-0.118955	0.0403978	-0.1487	-0.244934	-0.086291	-0.0994452	-0.222945	-0.104635	-0.138348	-0.00195354	-0.147282	-0.136185	-0.387089	-0.139651	-0.0793466	-0.254137	-0.110956	-0.0599058	-0.245604	-0.179095	-0.194992	-0.0809882	-0.305156	-0.12012	-0.105643	-0.20522	-0.158962	-0.0186214	-0.141294	-0.190422	-0.166815	-0.233713	-0.133703	-0.256328	-0.229464	-0.191257	-0.166624	-0.274827	-0.150703	-0.198926	-0.0981618	-0.101907	-0.126937	-0.208789	-0.0655712	-0.160112
QC4	-0.522454	0.127302	-0.116032	-0.131195	-0.378319	-0.236846	-0.0986852	-0.278768	-0.264605	-0.327433	-0.232858	0.0104158	-0.223099	-0.191283	-0.013759	-0.0968511	-0.173204	-0.180404	-0.128342	-0.196047	-0.200148	-0.208796	-0.118031	-0.135597	-0.0999553	-0.141743	-0.230433	-0.11652	-0.295017	-0.247272	-0.358073	-0.252563	-0.147795	-0.1903	-0.228078	-0.281373	-0.278963	-0.18264	-0.221897	-0.224669	-0.160407	-0.159467	-0.129487	-0.257765	-0.222085	-0.183554	-0.173644	-0.1375	-0.247091
QC5	0.199747	-0.186771	-0.32058	-0.423285	-0.0660614	-0.238596	-0.196854	-0.166055	-0.113378	-0.0963274	-0.222218	-0.326585	-0.20248	-0.188132	-0.371314	-0.306167	-0.232509	-0.256033	-0.111247	-0.196415	-0.131577	-0.0885034	-0.198207	-0.167785	-0.180556	-0.0546355	-0.151033	-0.264653	-0.0705001	-0.109505	-0.114549	-0.128449	-0.167661	-0.193594	-0.367096	-0.0949732	-0.117181	-0.12672	-0.0789755	-0.0343962	-0.210688	-0.225512	-0.185036	-0.0134071	-0.144029	-0.200785	-0.131463	-0.242433	0.0455515
QC6	-0.624284	-0.566684	-0.106594	-0.0592001	-0.197259	0.049875	-0.214603	-0.116385	-0.198876	0.0144211	-0.0961269	-0.236344	-0.298259	-0.148797	-0.177363	0.0956917	-0.184086	-0.0733142	-0.341588	-0.166759	-0.236818	-0.176755	-0.24775	-0.225021	-0.281206	-0.399298	-0.173639	-0.154067	-0.115099	-0.178214	-0.154535	-0.208978	-0.189594	-0.0909104	0.223074	-0.131777	-0.0371188	-0.136403	-0.221029	-0.362675	-0.0111144	-0.156966	-0.162176	-0.396381	-0.197934	-0.137986	-0.205795	-0.154155	-0.582712
QC7	0.00521915	-0.121299	-0.0990668	-0.244974	-0.0202039	-0.403086	-0.0730105	-0.212745	-0.158112	-0.570524	-0.174335	0.0466448	0.00965193	-0.166083	-0.194991	-0.476869	-0.100075	-0.286154	-0.0899575	-0.142617	-0.179208	-0.220371	-0.0891263	-0.133887	-0.260677	-0.069822	-0.220416	-0.256672	-0.303399	-0.231103	-0.193979	-0.154003	-0.194717	-0.262021	-0.59375	-0.302565	-0.399249	-0.33677	-0.241482	-0.0560703	-0.342937	-0.150199	-0.263362	-0.00946095	-0.188969	-0.196002	-0.188852	-0.168788	0.0171563
QC8	-0.391872	-0.0647803	-0.433811	0.000724242	-0.707873	-0.162884	-0.294656	-0.192542	-0.204638	0.0257251	-0.221447	-0.554085	-0.315551	-0.183031	0.0539804	-0.228518	-0.26293	-0.243202	-0.094983	-0.196278	-0.167247	-0.182795	-0.186244	-0.208556	-0.0447476	-0.154284	-0.0906913	-0.123934	-0.194821	-0.130866	-0.14711	-0.115685	-0.143175	-0.163024	-0.286602	-0.16848	-0.0741145	-0.0607148	-0.141278	-0.278971	-0.198454	-0.19646	-0.0612351	-0.354006	-0.149714	-0.190785	-0.167898	-0.217361	-0.135469
QC9	-0.0164709	-0.093376	0.0520845	-0.423492	0.143457	-0.101056	-0.166113	-0.124844	-0.149173	-0.187223	-0.182332	0.00928772	-0.146201	-0.219319	-0.472949	-0.153601	-0.15123	0.0191842	-0.338175	-0.210693	-0.194435	-0.141226	-0.267202	-0.153504	-0.149238	-0.220104	-0.201519	-0.138468	-0.0515679	-0.194033	-0.185302	-0.271171	-0.200743	-0.150021	0.0290671	-0.100978	-0.241602	-0.186749	-0.0970211	-0.0758559	-0.0947946	-0.185032	-0.250501	-0.050368	-0.159739	-0.145388	-0.138905	-0.136765	-0.362403
QC10	-0.189408	-0.360755	-0.270682	-0.188891	-0.326046	-0.205737	-0.0700475	-0.208951	-0.16146	-0.228663	-0.129945	-0.235953	-0.216415	-0.140333	-0.631957	0.210821	-0.0498619	-0.125947	-0.166893	-0.127779	-0.0672329	-0.159981	-0.0741772	-0.168267	-0.259837	-0.217546	-0.306059	-0.088199	-0.134185	-0.118936	-0.273241	-0.241773	-0.110102	-0.157532	-0.417322	-0.0654265	-0.060808	-0.169247	-0.243802	-0.282906	-0.183952	-0.138753	-0.138955	-0.282526	-0.208977	-0.153916	-0.206618	-0.130999	-0.1347
QC11	-0.176242	-0.102031	-0.158505	-0.111206	-0.15094	-0.162191	-0.217729	-0.154542	-0.172741	-0.14262	-0.182076	-0.159124	-0.138378	-0.170851	0.0550434	-0.48198	-0.247645	-0.272133	-0.136361	-0.178417	-0.21339	-0.175917	-0.197939	-0.168097	-0.124223	-0.133345	-0.101376	-0.235144	-0.22018	-0.189025	-0.112745	-0.120227	-0.19341	-0.176105	-0.114582	-0.245346	-0.215477	-0.167104	-0.145689	-0.126904	-0.172793	-0.178039	-0.170448	-0.131197	-0.148967	-0.178	-0.153479	-0.19177	-0.149507
EXP
Sample name	CE(16:1)	CE(18:0)	CE(18:1)	CE(20:0)	CE(20:1)	CE(24:0)	CE(24:1)	Cer(32:0-2)_d18:0/14:0	Cer(32:2-3)_d16:1/16:1	Cer(33:0-2)_d18:0/15:0	Cer(33:2-1)_d16:0/17:2	Cer(33:2-2)_d16:1/17:1	Cer(33:2-3)_d18:1/15:1	Cer(34:0-2)_d18:0/16:0	Cer(34:0-3)_d20:0/14:0	Cer(34:1-4)_d18:1/16:0	Cer(34:1-5)_d18:0/16:1	Cer(34:2-1)_d16:0/18:2	Cer(34:2-5)_d16:1/18:1	Cer(34:2-6)_d18:1/16:1	Cer(34:3-4)_d18:2/16:1	Cer(35:0-2)_d18:0/17:0	Cer(35:2-3)_d18:1/17:1	Cer(36:0-2)_d18:0/18:0	Cer(36:0-3)_d20:0/16:0	Cer(36:2-4)_d16:1/20:1	Cer(36:2-5)_d18:1/18:1	Cer(36:2-7)_d20:1/16:1	Cer(36:3-1)_d18:2/18:1	Cer(37:0-2)_d18:0/19:0	Cer(37:0-3)_d20:0/17:0	Cer(37:2-3)_d20:1/17:1	Cer(38:0-2)_d18:0/20:0	Cer(38:0-3)_d20:0/18:0	Cer(38:1-1)_d16:1/22:0	Cer(38:1-3)_d18:1/20:0	Cer(38:1-4)_d18:0/20:1	Cer(38:2-4)_d16:1/22:1	Cer(38:2-5)_d18:1/20:1	Cer(38:2-7)_d20:1/18:1	Cer(38:6-1)_d18:1/20:5	Cer(39:0-3)_d20:0/19:0	Cer(40:0-2)_d18:0/22:0	Cer(40:1-1)_d16:1/24:0	Cer(40:2-3)_d16:1/24:1	Cer(40:2-4)_d18:1/22:1	Cer(40:3-4)_d18:1/22:2	Cer(41:1-1)_d16:1/25:0	Cer(41:1-2)_d18:1/23:0
A1L	0.593865	0.227616	1.46247	0.665096	0.425505	1.48833	1.2524	0.642363	1.09656	0.527655	1.09015	0.846827	1.17614	0.633262	1.39165	0.758464	1.01348	1.1602	1.11661	1.46265	1.09888	0.371903	1.61804	0.472621	1.71367	0.742253	0.783972	1.70974	1.69509	0.400884	1.04427	0.987435	0.570417	0.714622	0.77124	1.06177	0.509731	0.703438	0.906956	1.42075	1.02034	0.803659	0.857903	0.856103	1.14668	0.901583	1.04295	1.12517	0.76792
A1R	1.59266	1.38622	1.54361	0.877318	1.01511	1.42415	1.60257	0.680264	0.680954	1.18742	1.07202	1.97174	0.950577	0.841431	0.472882	1.27434	0.630479	0.699276	0.593845	1.31765	0.855686	0.378109	1.08426	0.631829	0.665893	0.593443	0.685182	0.74683	1.43949	0.45248	0.571577	0.562013	0.586307	0.72235	0.919054	1.18792	0.578077	0.577827	1.06561	0.455154	1.01966	0.69903	0.93095	0.617229	0.869111	1.03082	1.17289	1.36215	0.486131
A2L	0.275602	1.25187	2.05764	1.57564	0.338831	1.64426	1.59724	0.564294	1.06245	0.581979	0.925499	0.689629	0.744849	0.469703	1.1525	0.884512	0.463115	1.43911	0.628155	0.862069	0.838356	0.296171	0.660102	0.3336	0.411065	0.335516	0.416453	0.961671	0.434956	0.539566	0.483831	0.643166	0.410627	0.424269	0.235632	0.748506	0.206207	0.33265	0.418411	0.645956	1.17388	1.0304	0.825416	0.734031	0.91066	0.757613	0.467847	0.846503	0.819475
A2R	0.836733	0.72081	1.19096	1.12337	2.43752	1.87791	1.61615	0.435434	0.67307	0.103007	0.715618	1.05213	1.42666	0.724794	0.794522	1.01244	0.529171	2.05793	0.535135	0.978512	0.838149	0.405468	0.671097	0.481266	0.441127	0.464759	0.4442	0.602962	0.29592	0.433835	0.456313	0.718837	0.423396	0.474698	0.445944	0.644888	0.22476	0.27037	0.404559	0.424394	1.05591	0.991105	0.706034	0.765934	0.612159	0.660203	0.526779	0.899719	0.619231
A3L	0.468263	1.09305	1.88604	0.00345342	3.1916	2.30225	1.44159	0.712197	0.68706	1.28775	0.906309	0.594574	1.11475	0.654533	0.315203	1.37631	0.43503	0.449172	0.794176	1.00882	0.659993	0.512282	0.592284	0.446228	0.376338	0.356518	0.482003	0.972701	0.6857	0.468166	0.605524	0.443679	0.340661	0.525391	1.51017	1.04723	0.279485	0.410318	0.478779	0.659879	1.98979	0.841863	0.946669	0.869437	0.767483	0.718674	0.591726	0.853524	0.83005
A3R	0.811432	1.40283	0.808033	0.699815	0.832188	1.313	1.24481	0.521098	0.548257	0.815162	0.868806	1.15739	0.365887	0.638606	0.81413	1.18103	0.41838	1.00426	0.295036	0.932702	0.96955	0.348317	0.659296	0.341249	0.415999	0.256345	0.469314	0.574549	0.676976	0.449976	0.591927	0.827881	0.381177	0.390416	0.917043	0.53208	0.375007	0.388789	0.48352	0.496189	2.48903	0.909982	0.56094	0.934215	0.598017	0.64315	0.61576	0.713596	0.274269
B1L	0.756405	0.472633	0.317298	0.416755	0.19122	0.542711	0.59979	0.152569	0.807194	0.308336	0.651126	0.685331	0.595472	0.419707	0.299267	0.500954	0.261295	0.75851	0.552241	0.596276	0.729671	0.354379	0.722458	0.299927	0.537808	0.721027	0.226732	0.500962	0.445358	0.335826	0.649089	0.320989	0.44333	0.48477	0.603214	0.66104	0.163693	0.673402	0.360491	0.473825	0.875926	0.907525	0.690945	0.655618	0.714911	0.552976	0.192158	0.393135	0.521625
B1R	0.420699	0.535838	0.365386	0.572149	0.547899	0.405408	0.462401	0.255853	1.06875	0.408773	0.684979	0.818995	0.676383	0.528806	0.415968	0.823344	0.273536	0.48648	0.604269	0.502313	0.824102	0.388783	0.896203	0.272261	0.459379	0.462162	0.211189	0.592688	0.304453	0.325987	0.673342	0.256582	0.473865	0.513898	0.68766	0.726448	0.0834277	0.519059	0.308319	0.511911	0.817475	0.689764	0.598658	0.612983	0.750575	0.566728	0.16284	0.552873	0.724004
B2L	0.877415	0.459182	0.279883	0.858428	0.195281	0.490462	0.475638	0.372184	0.920781	0.290265	0.800299	0.552935	0.860039	0.878194	0.541089	0.85355	0.333927	0.719759	0.555317	0.604262	0.996841	0.584135	1.00862	0.610735	0.537834	0.462789	0.215247	0.519361	0.452893	0.477297	0.805713	0.283763	0.519634	0.659885	1.09756	0.780882	0.0472839	0.61377	0.276179	0.376429	1.00208	1.59521	0.772169	0.588455	0.84908	0.657031	0.135975	0.432796	1.18872
B2R	0.445692	0.715875	0.31543	0.812505	0.642262	0.601266	0.475035	0.369447	0.732388	0.329762	0.64492	0.511414	0.855455	0.752422	0.605077	0.685206	0.351533	0.746823	0.581857	0.584511	0.55802	0.422463	0.824884	0.613776	0.564197	0.450244	0.179419	0.567958	0.463429	0.561945	0.8497	0.332946	0.565085	0.645746	1.2791	0.565282	0.117247	0.459054	0.233483	0.393261	1.53096	1.60581	0.800295	0.452994	0.740492	0.619229	0.126126	0.467367	0.698135
B3L	0.498658	0.756275	0.336679	0.328417	0.746755	0.822317	0.599278	0.980997	1.12126	1.51451	1.10656	1.12267	0.919804	1.56239	0.583682	1.47298	0.532898	0.760696	0.925149	0.998947	1.79632	0.998764	0.899908	1.05182	0.541041	0.709952	0.416571	0.54473	0.75621	0.842533	0.911981	0.595069	0.736989	0.842027	3.69809	0.741125	0.203883	0.93014	0.615134	0.480278	2.54497	1.20933	0.981459	0.917239	0.729158	0.895338	0.490465	0.501843	1.25968
B3R	0.605594	0.890604	0.356936	0.767537	0.260138	0.806402	0.784593	0.637328	0.949029	0.52112	0.880097	0.611387	0.890436	0.880261	0.486427	1.18148	0.384543	0.669519	0.610904	0.83215	1.00786	0.883966	0.81016	0.694773	0.471812	0.58532	0.296612	0.480409	0.520086	0.607392	0.706361	0.585109	0.559578	0.878364	2.43026	1.06285	0.135787	0.727726	0.513504	0.483031	1.65498	1.47925	1.11889	0.82868	0.636512	1.02641	0.321371	0.56561	1.27283
C1L	2.11914	1.49596	2.73531	2.39148	1.61728	2.81108	2.05319	1.05039	3.7102	1.03749	1.79555	1.62873	1.40936	1.0716	1.35225	0.961545	0.687082	2.23979	1.77012	1.46863	1.66002	0.515743	2.73688	0.489181	1.56221	0.879951	0.502699	3.03474	0.600422	0.475353	1.18616	0.677768	0.550405	0.808253	1.61302	0.907781	0.197383	1.47521	0.318064	1.90799	1.266	1.28249	1.33464	2.77744	3.06273	1.13368	0.0685399	4.36973	2.40268
C1R	0.534881	0.867143	2.43534	2.3328	1.89601	1.89774	1.69893	0.853108	3.57349	0.71018	2.36566	3.30241	2.07579	0.928124	1.38767	0.833643	0.764897	1.68985	2.20007	1.48428	2.29215	0.803858	2.18802	0.403679	1.09249	0.738858	0.481758	3.08021	0.950593	0.393825	0.858831	0.716846	0.392395	0.570093	2.16217	0.628627	0.121728	1.4074	0.29672	1.59861	1.70807	0.934897	0.96084	2.74704	2.59358	1.18108	0.0572275	2.84482	2.40777
C2L	1.37761	0.302841	2.825	0.678752	0.387687	2.37031	2.9962	0.563453	3.24492	1.61894	1.46704	2.13896	1.59565	0.699892	2.3793	0.533039	0.519799	2.30992	2.23498	1.40615	0.808512	0.482525	2.22974	0.38289	1.06956	0.331577	0.433643	3.70856	0.565194	0.532323	0.449329	0.871589	0.285897	0.477481	3.02274	0.670028	0.0404363	1.21103	0.203299	4.49375	0.7896	0.873579	1.24823	4.80821	2.63663	1.05088	0.0183293	3.0659	1.26159
C2R	1.12246	0.570203	3.52789	4.35308	0.696126	2.69834	2.66383	0.500442	4.0462	1.38762	1.44014	1.66253	1.63218	0.939822	1.05928	0.885924	0.0847725	1.69876	1.97255	1.25927	2.41286	0.41264	1.50847	0.50415	1.35074	0.849076	0.449244	3.23427	0.238008	0.642607	0.960225	0.14678	0.298347	0.329994	1.51286	2.34597	0.120528	0.812153	0.176203	3.23283	5.20792	1.03646	1.01215	3.02126	2.03876	1.13882	0.071645	1.71056	1.66391
C3L	1.0199	1.77897	1.81687	1.39889	0.569361	1.42878	1.28393	0.687511	4.37722	1.20403	2.40007	4.02624	1.77535	0.673856	1.54888	0.863709	0.735314	1.95449	2.286	1.93906	2.61435	0.46296	2.52253	0.445692	0.768973	0.926139	0.581242	4.04849	0.791643	0.424019	1.0235	1.08471	0.263107	0.593605	5.61765	0.920208	0.0897571	1.54049	0.325346	4.94125	2.33899	1.13007	1.15489	4.30857	2.85277	1.38918	0.0416723	3.75743	1.73965
C3R	0.226126	2.692	1.81705	0.90746	0.780276	2.04889	0.964542	0.707382	4.55271	0.492015	2.51173	2.16404	1.51343	0.553376	0.872226	0.740904	0.524875	1.3444	2.96239	1.7	2.32578	0.781471	2.27864	0.357911	1.07774	0.832936	0.512481	2.73187	1.17946	0.47302	0.976829	0.646424	0.218331	0.524318	3.39801	1.14311	0.0663848	1.44997	0.290512	3.95535	3.51883	0.886278	0.892379	2.16189	2.64967	1.32615	0.032203	3.18021	1.42986
D1L	1.41664	1.16602	1.13716	1.36434	1.25396	1.73645	1.66568	0.25535	2.0759	0.40694	1.63358	2.28805	1.14683	0.222845	0.622543	0.255232	0.518747	1.63803	1.14574	0.996452	1.03921	0.240306	1.45251	0.135223	0.810091	0.963256	0.441589	1.5621	0.685971	0.132983	1.33077	0.702241	0.149137	0.358806	1.48995	0.57356	0.182693	0.971549	0.3225	1.01025	0.310862	1.0025	0.798649	1.69271	1.88183	0.806361	0.387767	1.30556	1.24679
D1R	2.63202	0.606991	0.816734	2.20184	0.780973	1.73467	1.3469	0.317473	1.65926	0.788708	1.81896	1.73993	0.667431	0.169528	0.768625	0.268897	0.324296	0.634792	1.64364	0.886059	1.17475	0.29659	0.834959	0.108539	1.44526	1.09309	0.391558	1.93004	0.78975	0.205906	0.744647	0.308675	0.23181	0.312863	1.53044	0.739892	0.0374963	0.717342	0.325025	1.22308	0.247968	1.05555	0.736155	1.59264	1.71727	0.880323	0.25189	1.09971	1.42141
D2L	1.2051	1.25381	1.09308	3.21336	0.27003	1.48175	1.77986	0.11487	0.946432	0.268088	1.84874	0.781593	0.735937	0.220826	0.999989	0.761133	0.358663	1.27643	0.914319	0.911922	0.926416	0.513935	1.47691	0.436718	0.790508	0.749934	0.475069	1.42121	0.813268	0.396517	0.910151	0.435186	0.225392	0.410682	1.10963	0.911475	0.04846	1.08602	0.292171	0.537484	0.376486	1.43166	0.790496	1.52366	1.16214	0.839922	0.221716	0.956557	0.800761
D2R	0.795532	0.643937	0.660483	2.94217	1.0853	1.10969	1.1976	0.213721	1.17701	0.284302	1.41531	1.43042	1.29934	0.246806	0.847194	0.500377	0.542287	2.20017	0.867406	0.915334	1.00026	0.423761	1.16203	0.279867	0.442971	0.70157	0.3667	0.939893	0.728698	0.244616	0.841055	0.590182	0.27484	0.495114	0.998934	0.370517	0.213533	0.901774	0.374288	0.585985	0.918231	1.76337	0.746705	1.0833	0.905751	0.874001	0.222261	0.564789	0.720733
D3L	0.526154	1.17243	0.705018	1.23489	0.850356	1.0539	0.832573	0.230893	0.738914	0.25204	0.940783	0.689837	0.582926	0.227671	0.503239	0.500431	0.212265	0.639672	0.627161	0.539922	0.753787	0.301168	0.725501	0.448156	0.273738	0.437678	0.252266	0.688751	0.623186	0.286218	0.478143	0.631436	0.23709	0.351047	1.28529	0.738747	0.139982	0.572527	0.254092	0.501937	1.42413	0.886203	0.694613	1.12551	0.943935	0.600277	0.215151	0.914771	1.1372
D3R	0.614117	0.884927	0.656805	1.7196	0.810381	0.834757	0.872967	0.278229	0.672234	0.393899	0.671783	0.551133	0.631378	0.286815	0.511178	0.508803	0.141051	0.607756	0.612711	0.538358	0.763342	0.289912	0.844691	0.364474	0.349894	0.331679	0.249574	0.550412	0.694504	0.36391	0.464761	0.587325	0.255835	0.356086	1.26472	0.561459	0.116468	0.518619	0.368316	0.496303	1.88765	0.856583	0.677848	0.852512	0.802106	0.599928	0.300351	0.924221	0.718458
E1L	0.339003	0.652616	0.377441	0.354144	0.886353	0.702652	0.603722	0.265594	0.683434	0.592686	0.753731	0.794611	1.05714	0.574749	0.698286	0.727397	0.937826	0.729709	0.738199	0.785642	0.974994	0.496662	0.840146	0.709883	0.309764	0.723326	0.636268	0.432941	0.944443	0.373181	0.787013	0.498742	0.516641	0.54014	1.24266	0.656822	0.504852	0.596156	0.610746	0.656283	1.73208	0.781759	0.616176	0.679584	0.854409	0.784104	0.291825	0.872109	0.737044
E1R	0.600831	0.363041	0.345441	1.29302	0.420442	0.522499	0.553265	0.276911	0.717555	0.348754	0.651098	0.479127	0.642185	0.597801	0.705286	0.488465	0.759426	0.545583	0.643496	0.695464	0.761186	0.450958	0.675398	0.629492	0.513702	0.526519	0.575963	0.435489	0.794701	0.491048	0.553396	0.550425	0.525584	0.564175	0.900724	0.562785	0.652571	0.590619	0.64645	0.62617	1.1677	0.691531	0.686615	0.4678	0.755782	0.806915	0.360877	0.74955	1.06361
E2L	0.863756	0.711136	0.332069	0.435587	0.587469	0.826743	0.680743	0.304226	0.772656	0.202761	0.853749	0.869526	0.885969	0.39815	0.958833	0.642238	0.759244	0.935208	0.877492	0.892369	1.02712	0.430621	0.990503	0.448398	0.77903	0.764369	0.547891	0.735436	0.94429	0.42678	0.80703	0.646884	0.392068	0.515942	0.648262	0.477271	0.399084	0.714652	0.624264	0.687937	0.961557	1.01226	0.53887	0.739451	1.05448	0.914768	0.350616	1.1671	0.610743
E2R	1.1885	0.704373	0.456684	1.17074	0.649248	0.817457	0.771069	0.243981	0.856826	0.592116	0.688683	0.878167	0.777426	0.572563	0.781174	0.609583	0.681021	0.997401	0.646288	0.781398	1.06666	0.514919	0.949756	0.528707	0.708002	0.690448	0.565793	0.45522	0.877272	0.561131	0.6612	0.665142	0.626149	0.684783	1.31417	0.837141	0.720021	0.785615	1.02988	0.735018	0.758387	1.04746	1.00291	0.721546	0.92961	1.40625	0.503326	0.994852	1.17689
E3L	0.745255	0.569336	0.369229	0.806351	0.933273	0.896429	0.71919	0.21353	0.732127	0.514703	0.629673	0.427546	0.462727	0.363274	0.813394	0.502774	0.379175	0.493875	0.619562	0.622685	0.74324	0.362613	0.675948	0.487452	0.545667	0.76055	0.522478	0.399385	0.400605	0.347629	0.751709	0.796649	0.352642	0.447143	1.06909	0.723352	0.411087	0.750144	0.585637	0.756601	1.04295	0.936561	0.67604	0.960405	0.959623	1.02233	0.274091	1.461	1.09742
E3R	0.919095	1.02662	0.376665	0.795888	0.766742	0.743902	0.572255	0.296443	0.619659	0.476066	0.669593	0.463849	0.611681	0.464132	0.883447	0.712863	0.526828	0.753595	0.508833	0.691941	0.688114	0.536116	0.799415	0.577507	0.623577	0.698844	0.550348	0.503484	0.689623	0.547892	0.696893	0.7793	0.56561	0.667824	1.20844	0.699603	1.01128	0.68398	0.909486	0.740063	0.970261	1.06734	0.986541	0.592116	0.840966	1.51418	0.279029	1.39834	1.2921
F1L	1.47937	0.160292	0.646589	0.762777	2.05158	0.949811	1.93892	0.540329	0.839258	1.06376	0.961469	0.147489	0.856144	0.648679	0.478047	0.840136	1.02018	1.13584	1.22512	1.00159	0.768742	1.36193	0.78931	0.421838	0.266734	0.362208	0.582734	1.27012	0.148589	0.858826	0.790918	1.17614	0.733481	0.598186	1.77982	0.610885	1.01322	0.580446	0.561284	0.518557	0.201256	0.755583	0.873813	0.768601	1.06291	0.906579	0.712028	0.677345	0.753696
F1R	1.24864	0.878456	0.743011	1.0938	1.14157	0.828047	1.40267	0.355279	1.46192	1.25544	1.39286	0.109044	1.18196	0.580568	0.260385	0.501878	1.00363	0.463085	0.809189	0.950038	0.490911	1.10628	1.01708	0.340861	0.863885	0.460851	0.629869	1.2654	0.416184	0.73672	0.758949	0.965487	0.754225	0.835448	1.47196	0.848534	1.18062	0.724253	0.744368	0.485858	0.847148	0.655926	1.05395	1.27439	0.967842	1.03871	0.643695	1.18635	0.703482
F2L	1.22158	0.518307	0.654246	0.00131295	2.77322	0.795632	0.71574	0.607616	1.4214	1.60738	1.08054	1.71487	1.0547	0.871548	0.561459	0.909982	0.827556	0.871094	1.0303	0.965111	0.767152	1.53867	1.11684	0.504232	0.653921	0.673634	0.60249	1.23568	0.82955	0.821412	0.94991	1.0002	0.775312	0.652325	0.82365	0.836172	0.707063	0.540658	0.595498	0.353097	0.660803	0.767218	0.527211	0.640452	0.854634	0.752953	0.828226	0.779212	0.537406
F2R	0.359403	0.16164	0.528805	0.641253	0.546301	0.643734	0.701339	0.619547	1.20893	1.72534	0.930144	0.628356	1.30383	0.741141	1.13238	0.467297	0.977429	0.749891	0.672655	0.857562	1.32327	1.59853	0.84286	0.422925	0.61744	0.558506	0.440407	1.15904	0.760737	0.962157	0.760359	0.819279	0.743559	0.665926	1.07475	0.557359	0.610176	0.377938	0.717081	0.402292	0.77526	0.701768	0.694172	0.869908	0.760796	0.815891	0.696696	0.922962	0.876999
F3L	0.347955	1.07731	0.354436	0.736418	0.709849	0.550699	0.426989	0.794168	0.937514	2.1123	0.859855	0.863589	0.946905	0.915332	1.05632	0.528771	0.481282	0.876053	0.746466	0.709708	0.685438	1.43832	0.759546	0.715907	0.392564	0.532101	0.413943	0.616248	0.663938	0.947793	0.718893	0.899349	0.663964	0.607989	0.590988	0.673379	0.57756	0.460289	0.592407	0.40377	1.24456	0.567498	0.535096	0.710649	0.752597	0.69134	0.645612	1.09473	0.481816
F3R	0.281883	1.10083	0.326793	0.750095	1.12236	0.512437	0.575597	0.672492	0.673141	1.98737	0.760856	0.828699	0.874051	0.743847	0.571064	0.56552	0.581999	0.804672	0.623222	0.706477	0.804359	1.31442	0.731813	0.414423	0.394082	0.452879	0.323381	0.436271	0.403629	0.878047	0.666112	0.593486	0.567425	0.568208	0.406398	0.685722	0.47256	0.426567	0.496775	0.375798	0.870093	0.805638	0.592097	0.845924	0.568846	0.667381	0.422225	0.705293	0.590477
G1L	0.351745	0.220802	0.57407	1.8232	1.0883	1.79881	2.34702	0.349028	1.5239	1.99844	1.44578	1.34298	2.13787	0.229201	1.05355	0.322301	0.539362	0.938199	0.734547	0.913812	0.596495	0.336985	1.13656	0.237976	0.114466	0.531955	0.556856	1.40491	0.855342	0.596137	1.31925	0.440755	0.333686	0.443403	0.70685	0.440987	0.253886	1.07376	0.257736	0.658576	0.189046	1.664	1.03237	1.74495	1.10148	0.843198	0.107042	1.98309	0.459994
G1R	0.483942	0.347637	1.65964	2.42901	0.454368	1.57377	0.968604	0.0934091	1.61518	1.17598	1.23902	1.36055	1.23323	0.154294	0.945093	0.219035	0.2218	1.29515	1.07029	0.699288	0.649563	0.449477	0.911084	0.171939	0.112514	0.264526	0.238198	0.625262	0.742558	0.495619	0.641645	0.43995	0.475871	0.433112	1.08246	0.639236	0.17489	0.917735	0.163682	0.414199	0.047615	0.849684	0.81928	1.227	0.985521	0.777063	0.0779753	1.11503	0.571203
G2L	0.430603	1.25794	0.960414	1.02953	1.05206	1.0349	0.706516	0.34836	1.46942	0.767808	1.72691	1.98131	1.50569	0.320124	0.585745	0.450872	0.227907	1.61865	0.847485	1.01351	1.22503	0.476783	1.27271	0.188236	0.932293	0.67379	0.803603	3.33605	0.381224	0.536787	1.3597	0.408109	0.321429	0.554333	2.16645	0.588009	0.109286	2.73695	0.278071	0.728393	0.329803	1.49791	0.992387	1.00077	1.13962	1.16112	0.0967702	0.885739	2.1279
G2R	0.52372	1.09519	0.393479	0.51574	0.583956	0.662547	0.699446	0.249864	1.07309	0.335822	1.26804	1.28178	1.14139	0.21086	0.504935	0.66491	0.197246	1.94399	0.797727	0.766395	1.0105	0.501757	1.30735	0.177418	0.760433	0.699557	0.962251	3.0618	0.300015	0.564546	1.17572	0.426139	0.229678	0.397542	0.922757	0.455706	0.0883611	2.29114	0.183765	0.636357	0.375785	1.00661	0.622443	0.666539	0.956704	0.713772	0.0839258	1.04581	2.05609
G3L	0.30413	2.10883	0.84973	1.25189	0.909331	0.785211	0.591288	0.493284	1.05951	0.698415	1.13342	1.32962	0.704288	0.267686	0.82404	0.389228	0.207427	1.65425	0.782826	0.670986	0.66117	0.475191	1.09828	0.200329	0.345679	0.757927	1.06079	3.22717	0.162122	0.692674	1.50713	0.446763	0.268495	0.359863	1.03633	0.408337	0.109873	2.28285	0.247193	0.596835	0.801419	0.933227	0.601409	1.00721	0.806191	0.527222	0.128992	0.72393	0.500263
G3R	0.160186	0.833786	1.06471	0.293349	0.133015	0.920389	0.655129	0.173403	1.26334	0.768706	1.24916	1.34381	0.580148	0.251367	0.609188	0.451826	0.210934	1.43001	0.793363	0.785334	0.717307	0.305432	1.13196	0.158907	0.421415	0.447443	0.842075	2.71945	0.29369	0.649344	1.00993	0.446082	0.250605	0.371306	0.728432	0.466465	0.0733193	1.87777	0.182876	0.574908	0.531718	1.07565	0.578399	0.832316	0.894198	0.60775	0.104347	1.20625	0.6179
H1L	1.62601	0.538585	0.525271	0.0701119	2.10462	1.20184	1.38843	0.209978	0.680939	0.649582	0.951637	0.274756	0.385349	0.264617	1.63127	0.455456	0.194842	0.144363	0.722889	0.599054	0.213852	0.222576	0.728685	0.116339	0.111482	0.624885	0.335773	0.352895	0.125593	0.212431	0.769038	0.395725	0.251848	0.30487	0.88277	0.396881	0.0934479	0.598351	0.433975	0.747691	0.452389	1.13726	0.498834	0.680812	0.838846	0.765821	0.185582	0.8997	0.905515
H1R	1.39741	0.145495	0.405583	0.977557	1.1588	0.44986	0.769998	0.0882398	0.533381	0.174136	0.547376	0.419541	0.323377	0.180469	0.646089	0.375336	0.257173	0.422379	0.40492	0.41613	0.490861	0.270928	0.447129	0.0675297	0.320365	0.447905	0.179337	0.424233	0.248624	0.208561	0.639615	0.382137	0.159055	0.224878	0.48569	0.37115	0.104451	0.743853	0.371239	0.390796	0.736854	0.978419	0.421702	0.401292	0.711539	0.613027	0.218975	0.592334	0.620665
H2L	1.2903	0.629125	0.765027	0.792438	0.397224	0.929136	0.949836	0.259867	0.666285	0.413157	0.472088	0.39533	0.344374	0.259152	0.93815	0.486627	0.237128	0.634025	0.476104	0.511198	0.53284	0.309306	0.575128	0.137202	0.637472	0.527463	0.317405	0.63144	0.363568	0.293337	0.666239	0.428993	0.188031	0.380677	1.015	0.453198	0.116523	0.633884	0.543951	0.736303	1.00617	1.2845	0.585355	0.618526	1.04328	0.715002	0.318535	1.31106	0.684813
H2R	1.64159	0.644616	0.593357	0.64465	0.547094	0.882836	0.61226	0.173095	0.417007	0.37743	0.649333	0.511196	0.494576	0.244282	0.786171	0.609982	0.220925	0.893277	0.381888	0.52782	0.579168	0.347947	0.673465	0.153089	0.792764	0.703998	0.306709	0.674226	0.306884	0.507495	0.937967	0.591394	0.209104	0.416648	0.455506	0.696531	0.129379	0.931934	0.582097	0.691331	0.531911	1.6153	0.68911	0.565638	1.06437	0.844532	0.291799	1.19723	1.31099
H3L	0.509622	0.440984	0.961813	0.824432	0.771099	0.976592	0.655347	0.254789	1.01906	1.49007	0.958711	0.398317	0.801521	0.349776	1.83179	0.744516	0.436898	0.931459	1.04091	0.846714	0.624829	0.441785	0.948578	0.200934	0.97589	0.946027	0.461878	1.43331	0.776978	0.485463	1.78232	1.09571	0.236219	0.513664	1.62142	0.86559	0.302457	1.68568	0.797388	1.12239	1.13585	2.26005	0.743124	0.985262	2.10234	0.898526	0.475224	1.6142	1.27487
H3R	0.78117	0.341024	0.599293	1.14046	0.757805	0.82758	0.852781	0.236944	0.737041	0.300258	0.931539	1.02459	0.683819	0.289752	0.943999	0.675521	0.277368	1.31398	0.655002	0.725761	0.408205	0.472223	0.812377	0.190969	1.04601	0.793759	0.447457	0.8831	0.355107	0.625222	1.29497	0.655292	0.252679	0.503073	1.1411	0.602382	0.257336	1.50075	0.707662	0.84412	0.845323	2.17379	0.695126	0.657604	1.70993	1.0445	0.435925	1.30284	0.945394
I1L	0.335718	0.617477	1.0357	0.896004	1.66446	1.08337	0.970427	3.28993	1.07288	3.50348	1.1349	0.914866	1.10354	2.40513	1.78815	1.6251	3.15288	0.855124	1.98079	1.73915	1.24202	2.19013	1.05846	2.21386	1.18291	1.87372	1.83552	0.687101	2.59606	1.79793	1.0588	2.09469	2.42093	2.02778	0.693518	1.29984	2.28302	0.656068	2.25398	1.31215	1.56428	0.712864	2.06115	0.779441	0.742252	1.31881	2.73552	0.865132	0.6426
I1R	1.39185	0.791991	1.5294	1.50956	1.43277	1.49959	1.47109	2.33111	0.961693	2.77651	0.887778	1.20266	1.14395	1.78432	1.38146	0.774584	2.39269	0.750755	1.16949	1.39447	0.919568	1.62204	0.898441	1.56241	0.849179	1.54286	1.36782	0.493747	2.06035	1.37085	1.08043	1.53528	1.82619	1.53966	0.792222	1.12795	1.35378	0.671875	1.66333	1.07904	1.33868	0.771585	1.70334	1.61182	1.02478	1.51041	1.98647	1.51428	0.999377
I2L	0.777983	1.18705	1.36445	1.03477	1.15728	1.13638	0.854643	3.22203	0.746814	2.29471	0.669552	0.633263	0.965883	1.90445	0.948434	1.17871	2.34119	0.605906	1.10322	1.24259	1.5439	1.70888	0.768133	2.20939	1.00676	1.29545	1.53775	0.456751	1.1979	1.94761	0.815625	1.46303	2.21841	1.93703	0.858747	2.4096	2.34801	0.538508	1.99571	1.18847	1.4116	0.717946	2.05328	0.773006	0.783944	1.32924	2.1378	1.29086	0.647348
I2R	1.13615	1.46389	1.39239	1.02358	0.887785	1.34506	1.1966	2.59722	1.09238	2.13245	1.10184	0.713925	1.04142	2.08156	1.26134	1.67525	2.04315	0.994295	1.50386	1.41567	1.54482	1.28332	1.00421	2.0078	1.29334	1.64143	1.63937	0.842189	1.58123	1.88367	0.973359	1.72355	1.99768	1.71644	1.2485	1.93144	1.72569	0.780591	1.9957	1.19394	1.08534	0.860622	1.85011	1.48858	1.17714	1.34704	2.04999	2.07948	1.0841
I3L	1.20082	4.97323	1.69083	2.2639	4.01203	1.495	1.72863	9.57332	1.85458	6.71924	1.88302	1.52593	2.34383	5.88228	4.12271	3.26106	5.44046	1.6383	3.0416	2.8768	2.2184	4.66887	1.61937	7.29753	2.75121	3.56539	4.31522	1.33728	4.73679	6.22478	2.43989	3.84901	7.61216	7.0136	1.68908	5.43386	8.93794	1.50268	5.01986	2.9154	1.02679	1.88034	5.8814	2.54045	2.08727	3.05316	6.56179	3.83862	1.70275
I3R	0.718632	4.34244	2.53475	2.4243	2.34554	2.07411	1.91612	4.34374	0.997466	3.45411	1.18923	0.953125	1.613	3.09788	2.31613	1.6531	3.66871	1.4474	1.98221	1.87263	1.1969	2.56967	1.10567	3.64076	1.42517	2.17516	2.59356	1.22978	2.68442	3.09131	1.54269	2.41937	3.75871	3.00746	1.35862	2.54181	4.42843	0.9887	2.81197	1.76656	0.981446	1.32756	3.02492	1.44885	1.25951	2.08825	3.04163	2.79147	1.40961
J1L	1.00945	0.919789	1.29998	1.50865	1.302	1.41165	1.56635	0.28337	1.45145	0.573581	1.52767	1.16209	1.71656	0.16373	0.680549	0.492988	0.366619	1.15178	0.658091	1.11338	1.22913	0.311377	0.978085	0.118062	0.827266	0.722786	0.304562	0.781164	0.521792	0.185167	1.32287	0.672836	0.181743	0.403643	1.25815	0.993148	0.20697	0.996621	0.685697	0.942864	0.428008	1.53077	0.701654	0.948414	0.764362	1.23602	0.477813	1.09153	0.911012
J1R	0.761846	1.24734	1.18721	1.20793	1.11208	1.48597	0.575299	0.168332	0.921637	0.237496	1.49242	0.715366	1.33127	0.169912	1.23638	0.970118	0.349708	1.28796	0.578524	1.07755	1.22818	0.371991	1.15538	0.109671	1.02459	0.780253	0.341597	1.07115	0.620011	0.277303	1.28034	0.652646	0.139187	0.42859	1.34683	0.577512	0.156633	1.23135	0.920556	1.05629	0.516729	1.43212	0.746712	0.770091	0.758347	1.40793	0.638737	1.104	1.0625
J2L	2.29287	2.43467	1.59711	1.50191	1.44906	1.93224	0.973849	0.239204	0.959272	0.568578	1.21508	0.748041	1.03412	0.0956681	0.538363	0.384415	0.234683	1.05995	0.469705	0.726391	0.921378	0.319528	1.08097	0.119904	0.894112	0.39859	0.195521	0.734984	0.452251	0.3915	1.48762	0.440721	0.164413	0.487653	2.39301	0.90675	0.131105	1.25548	0.735199	1.0354	0.244988	1.60176	0.861631	0.923876	0.886362	1.20202	0.404851	1.88425	1.80185
J2R	1.34093	1.32558	1.24346	0.468552	0.786613	1.47402	1.04656	0.310256	0.990659	0.481994	1.27665	0.838672	1.11133	0.112745	0.3899	0.358411	0.251248	1.08672	0.598705	0.838529	1.1706	0.436577	0.982207	0.0934581	0.777912	0.33517	0.23995	0.857354	0.310067	0.280822	1.41836	0.548314	0.214386	0.526299	2.83774	1.02814	0.144247	1.22126	0.682844	1.20766	0.188563	1.67209	0.777905	0.719364	0.892145	1.31625	0.371673	1.40669	1.242
J3L	0.831541	2.08842	1.58854	1.80507	2.15046	1.19745	0.818412	0.111182	0.993382	0.405539	0.860941	0.640562	1.06932	0.0872651	0.274166	0.302429	0.30459	1.48515	0.580437	0.682671	0.798492	0.240091	0.678402	0.073146	0.494223	0.339033	0.155551	0.526879	0.56413	0.180406	1.18529	0.437616	0.118859	0.297578	0.875974	0.653157	0.0951554	0.796054	0.463163	0.879121	0.39602	0.976615	0.534579	1.33242	0.674321	0.970195	0.60274	1.1902	1.12186
J3R	1.52975	5.09348	1.81519	1.2662	4.47649	1.55711	2.21026	0.294269	0.74335	0.901462	0.877832	0.15424	1.07785	0.0512351	0.877416	0.200137	0.28513	2.13951	0.2555	0.600747	1.04445	0.290863	0.602722	0.0475406	0.505505	0.226586	0.17543	0.959913	0.605201	0.0745763	0.594255	0.174401	0.0942204	0.274095	0.924893	0.543221	0.124233	0.394115	0.289144	0.610806	0.17343	0.979432	0.601272	0.667864	0.660526	0.719675	0.312865	1.35981	0.675185
QC1	0.926361	0.992177	0.754862	0.751033	0.992556	0.862455	0.856738	0.812299	0.851686	0.881498	0.814925	0.973031	0.828339	0.834617	0.894958	0.781254	0.784768	0.827873	0.834535	0.837271	0.904237	0.880017	0.829269	0.840678	0.955262	0.810709	0.813476	0.837835	0.85693	0.791243	0.857349	0.780059	0.852474	0.834654	0.7467	0.823253	0.826729	0.838612	0.816447	0.892035	0.843663	0.823622	0.859386	0.929171	0.841247	0.843394	0.833557	0.907496	0.877271
QC2	0.676406	0.703769	0.967774	1.00994	0.394232	0.797306	0.836018	0.885829	0.809384	0.771103	0.883063	0.579131	0.814584	0.856461	0.725373	1.03179	0.951434	0.844431	0.887147	0.83849	0.711011	0.806534	0.872168	0.858957	0.63375	0.951603	0.887779	0.830009	0.831342	0.942938	0.772213	0.961014	0.833123	0.863302	1.06336	0.880358	0.918334	0.878656	0.907647	0.75297	0.875967	0.87773	0.82368	0.632927	0.829528	0.830851	0.879297	0.691158	0.781106
QC3	0.94727	0.618331	0.867405	0.887848	1.04122	0.861828	0.782756	0.917327	0.90534	0.800159	0.900653	0.870796	0.998048	0.86305	0.872681	0.679031	0.869662	0.92372	0.775586	0.894978	0.941853	0.782232	0.836026	0.822842	0.922205	0.737008	0.886814	0.899746	0.814468	0.853029	0.981551	0.868234	0.82661	0.846356	0.791589	0.87485	0.773888	0.79496	0.825921	0.846518	0.759704	0.860104	0.819611	0.906502	0.903113	0.880789	0.811567	0.936532	0.852048
QC4	0.593063	1.13576	0.890447	0.877047	0.685012	0.789113	0.906028	0.756715	0.767509	0.720772	0.792266	1.01047	0.800036	0.825899	0.986335	0.907691	0.840966	0.834933	0.879553	0.821973	0.81861	0.811561	0.888668	0.873194	0.904878	0.867844	0.79419	0.890012	0.744519	0.780928	0.699022	0.776808	0.862608	0.826711	0.796063	0.754747	0.756568	0.833068	0.800998	0.79878	0.851797	0.852598	0.878546	0.772777	0.800847	0.832307	0.840596	0.871534	0.78107
QC5	1.22109	0.829634	0.725728	0.654892	0.936073	0.787733	0.821311	0.846999	0.892813	0.908167	0.80074	0.721383	0.816703	0.828505	0.689828	0.736264	0.792543	0.774116	0.894718	0.821671	0.876712	0.9153	0.8202	0.845535	0.834806	0.94683	0.859819	0.767472	0.931928	0.896277	0.891768	0.879458	0.84564	0.823993	0.692743	0.909397	0.889424	0.880981	0.924063	0.966189	0.810027	0.798107	0.831074	0.986682	0.865863	0.818088	0.876812	0.784717	1.0466
QC6	0.535645	0.567404	0.89889	0.942518	0.820978	1.05114	0.806862	0.890132	0.819652	1.01453	0.908349	0.789509	0.742109	0.861744	0.837476	1.10042	0.831865	0.929309	0.710641	0.846404	0.789135	0.837985	0.780555	0.798499	0.754873	0.670791	0.8406	0.857214	0.891278	0.836764	0.856814	0.811413	0.827295	0.9131	1.24991	0.876536	0.963562	0.872491	0.801693	0.695813	0.988947	0.854733	0.850291	0.67275	0.820424	0.871111	0.814	0.857139	0.558382
QC7	1.00523	0.885769	0.905682	0.782725	0.979999	0.668255	0.929591	0.808362	0.853754	0.565229	0.840015	1.04775	1.0097	0.846976	0.822842	0.620724	0.90477	0.751147	0.91397	0.867086	0.835932	0.802221	0.91473	0.874689	0.77053	0.93256	0.802185	0.773622	0.738305	0.793658	0.823675	0.857269	0.823067	0.769495	0.552252	0.73892	0.670824	0.714073	0.785463	0.945473	0.709683	0.860537	0.768464	0.990584	0.827812	0.822011	0.827909	0.844688	1.0173
QC8	0.675791	0.937273	0.648035	1.00072	0.492691	0.84969	0.744788	0.82486	0.814942	1.02606	0.801359	0.574598	0.729387	0.832742	1.05546	0.795712	0.768796	0.784113	0.909388	0.821784	0.84599	0.832939	0.830071	0.811756	0.956239	0.857029	0.9133	0.883438	0.822982	0.877336	0.863199	0.890756	0.866602	0.849571	0.75081	0.844948	0.928565	0.941092	0.868247	0.756561	0.819998	0.821634	0.940602	0.701871	0.860954	0.82631	0.84544	0.804639	0.873306
QC9	0.983664	0.910851	1.05346	0.654757	1.15426	0.903883	0.84695	0.882635	0.86142	0.829259	0.833325	1.00933	0.863984	0.803065	0.623162	0.857614	0.85965	1.01937	0.713071	0.810023	0.8233	0.868293	0.765519	0.857698	0.861364	0.802436	0.817488	0.870691	0.949739	0.823631	0.830853	0.762486	0.818122	0.86069	1.02949	0.903953	0.785368	0.829652	0.907537	0.92695	0.90956	0.831078	0.77841	0.950879	0.852366	0.864687	0.870311	0.872175	0.696002
QC10	0.827449	0.697149	0.762859	0.827877	0.721772	0.814047	0.93235	0.811435	0.8509	0.795596	0.878144	0.789818	0.805401	0.869069	0.531551	1.23469	0.951361	0.881662	0.84629	0.880048	0.934977	0.85216	0.928507	0.845128	0.771177	0.804491	0.736343	0.915579	0.874428	0.887864	0.760909	0.785235	0.895743	0.854249	0.658809	0.936668	0.941004	0.8443	0.783643	0.753591	0.831976	0.870443	0.870267	0.753877	0.811414	0.857344	0.81333	0.877219	0.873978
QC11	0.838415	0.903001	0.853418	0.894755	0.859899	0.850279	0.804343	0.856808	0.841356	0.867083	0.833538	0.852891	0.870769	0.842947	1.05659	0.61756	0.780637	0.761753	0.872527	0.836594	0.807841	0.838688	0.82042	0.845272	0.883183	0.875163	0.903593	0.790457	0.802374	0.827766	0.893378	0.886719	0.824144	0.83853	0.891739	0.782434	0.806157	0.846111	0.864427	0.880818	0.841311	0.83691	0.843287	0.877045	0.861598	0.836942	0.857719	0.825497	0.861132
[truncated: 191 more columns]

## Sheet: Sheet 5 Variabilities ln
Sheet 5	Variabilities ln	Claculation of CVi, CVg, and other parameters for the ln transformed dataset
	CE(16:1)	CE(18:0)	CE(18:1)	CE(20:0)	CE(20:1)	CE(24:0)	CE(24:1)	Cer(32:0-2)_d18:0/14:0	Cer(32:2-3)_d16:1/16:1	Cer(33:0-2)_d18:0/15:0	Cer(33:2-1)_d16:0/17:2	Cer(33:2-2)_d16:1/17:1	Cer(33:2-3)_d18:1/15:1	Cer(34:0-2)_d18:0/16:0	Cer(34:0-3)_d20:0/14:0	Cer(34:1-4)_d18:1/16:0	Cer(34:1-5)_d18:0/16:1	Cer(34:2-1)_d16:0/18:2	Cer(34:2-5)_d16:1/18:1	Cer(34:2-6)_d18:1/16:1	Cer(34:3-4)_d18:2/16:1	Cer(35:0-2)_d18:0/17:0	Cer(35:2-3)_d18:1/17:1	Cer(36:0-2)_d18:0/18:0	Cer(36:0-3)_d20:0/16:0	Cer(36:2-4)_d16:1/20:1	Cer(36:2-5)_d18:1/18:1	Cer(36:2-7)_d20:1/16:1	Cer(36:3-1)_d18:2/18:1	Cer(37:0-2)_d18:0/19:0	Cer(37:0-3)_d20:0/17:0	Cer(37:2-3)_d20:1/17:1	Cer(38:0-2)_d18:0/20:0	Cer(38:0-3)_d20:0/18:0	Cer(38:1-1)_d16:1/22:0	Cer(38:1-3)_d18:1/20:0	Cer(38:1-4)_d18:0/20:1	Cer(38:2-4)_d16:1/22:1	Cer(38:2-5)_d18:1/20:1	Cer(38:2-7)_d20:1/18:1	Cer(38:6-1)_d18:1/20:5	Cer(39:0-3)_d20:0/19:0	Cer(40:0-2)_d18:0/22:0	Cer(40:1-1)_d16:1/24:0	Cer(40:2-3)_d16:1/24:1	Cer(40:2-4)_d18:1/22:1	Cer(40:3-4)_d18:1/22:2	Cer(41:1-1)_d16:1/25:0	Cer(41:1-2)_d18:1/23:0
Average CVi	67.8163	81.1484	53.3153	69.9273	72.9574	51.9741	46.1013	74.3727	53.7329	69.22	54.3686	59.4974	58.5617	65.7536	68.933	64.7775	54.3776	60.4513	56.3767	54.7558	61.1542	66.2046	61.8064	72.0746	69.8652	62.0052	61.2027	59.4937	65.5221	70.5391	63.0504	66.8839	66.7563	67.6976	65.0507	65.8086	71.0085	62.9475	68.3483	64.3304	68.51	60.1981	62.6869	57.6668	59.7318	60.6111	69.4675	67.6274	73.5441
CV QC	24.8462	21.2351	13.8454	13.8368	29.0449	11.1713	7.63974	5.26579	5.01833	15.4528	4.59291	20.9384	11.3235	2.15197	21.0653	22.8813	7.27261	9.98147	8.74621	3.40281	8.50148	4.95654	6.1177	3.39054	12.539	10.251	6.11723	6.0544	8.02279	4.71014	9.32831	6.61583	2.87868	3.71045	23.8968	7.13401	10.1728	6.12124	5.74717	11.6999	8.51654	2.70717	5.47577	16.5876	3.74404	2.93028	2.86804	8.77387	16.5343
Average SD	0.578561	1.09103	0.485619	0.760456	0.835204	0.539883	0.444211	1.1306	0.594442	0.955132	0.56584	0.550135	0.571458	0.759342	0.744914	0.595861	0.613822	0.591344	0.556173	0.550113	0.625598	0.693298	0.580008	0.900811	0.553896	0.560296	0.591061	0.639196	0.675387	0.846624	0.610891	0.634778	0.902089	0.926152	0.879448	0.872732	1.06438	0.578338	0.707966	0.617646	0.669995	0.680261	0.909386	0.648672	0.628169	0.700691	0.760425	0.967073	0.775938
SD QC	0.247461	0.210432	0.139244	0.138342	0.285001	0.111213	0.0763445	0.0527413	0.0501466	0.152843	0.0459675	0.208525	0.113325	0.0214908	0.206697	0.230601	0.0731688	0.100417	0.0870778	0.0340272	0.0851678	0.0493098	0.0612351	0.0338997	0.125115	0.102262	0.0610184	0.0607965	0.0800567	0.0472469	0.0928381	0.0659983	0.0287816	0.0371129	0.237367	0.0716855	0.101457	0.0611671	0.0575132	0.116321	0.0848334	0.0271009	0.0546725	0.164286	0.0374356	0.0293269	0.0286588	0.0877654	0.164351
Median CVi	60.0598	78.5629	46.629	60.1391	65.1112	54.0432	41.0668	73.2091	62.5224	66.6022	55.0569	58.8943	63.6813	64.6666	77.4214	61.3699	52.3758	63.35	65.6031	58.0966	64.9309	63.6982	59.8919	67.3994	64.5272	65.721	61.4383	58.8517	68.6424	72.8334	67.4943	66.3919	62.2888	62.7114	61.623	61.6167	68.7126	67.908	69.9992	66.8473	49.7808	59.841	59.9812	59.2237	63.6497	64.7786	68.8844	66.8826	65.0073
CVg	97.241	161.541	107.476	100.527	142.467	83.6194	85.8512	308.525	83.1239	219.342	81.1735	83.312	98.9154	234.691	156.161	151.561	231.495	79.1774	129.194	121.264	104.516	204.232	80.1915	281.941	138.539	163.043	214.473	96.4412	192.76	247.854	104.069	172.109	284.829	252.674	91.2141	197.796	336.44	91.1001	211.636	127.237	97.643	85.3899	191.889	104.467	89.1343	124.328	280.39	123.248	92.7123
CV K1	53.9802	39.8445	39.7412	59.35	72.5075	29.431	27.2496	39.4633	61.395	46.5968	45.4421	44.2227	59.7689	35.1048	80.1	15.7304	80.33	60.7248	79.753	56.3368	51.5335	32.7587	86.3256	41.4934	123.148	75.5007	62.6991	87.3359	98.9046	27.0607	76.0992	62.5587	52.5264	56.4547	49.7806	51.6862	66.6491	72.2826	69.3811	99.6693	41.1545	33.2943	38.9853	41.0056	60.7314	44.9616	65.8272	47.538	54.6168
CV K2	37.602	34.9034	27.1144	48.0592	57.715	28.8094	28.5576	54.1981	29.6243	65.5138	25.1889	30.5453	27.9966	39.5042	32.711	37.2527	26.0784	19.0541	22.1106	25.6064	36.3627	43.42	29.8217	42.974	20.7948	11.4332	27.9277	27.3834	23.8872	33.0587	24.1143	38.0521	22.8086	30.8914	62.756	35.4701	31.7037	21.7692	34.561	26.2269	38.9105	41.3092	30.1215	26.7931	27.4318	33.6229	49.5682	31.7278	41.3285
CV K3	111.808	73.2134	79.1814	96.4094	118.893	79.218	77.7079	88.0834	69.9518	67.6906	80.6178	92.5835	85.9784	89.4915	74.9797	80.24	89.4368	76.3626	70.7238	72.402	81.1307	92.0627	76.4756	76.1631	83.866	77.014	73.8165	72.4699	85.1946	66.4624	78.8963	77.6148	96.8797	84.0057	80.3322	56.1348	102.232	77.4998	80.0182	62.7734	61.4998	77.4384	75.2111	70.0308	75.8565	72.8594	94.0555	78.3701	93.1665
CV K4	60.9924	104.11	86.7332	85.1707	94.9837	78.79	75.3457	107.65	66.8416	100.35	65.7376	59.2973	78.4479	108.899	79.863	105.816	60.4705	65.9752	73.7692	74.8363	86.5053	90.6783	80.9952	117.888	59.6743	61.3598	76.8232	60.5717	95.9918	116.515	67.1282	103.037	105.062	93.8014	100.453	103.236	95.0856	74.9588	103.358	78.652	138.095	81.2172	94.4957	82.3304	79.1457	84.3726	103.155	99.5245	97.1879
CV K5	59.1272	73.0001	42.3744	55.6101	55.5545	46.6016	38.8683	45.0154	33.7998	52.7343	34.8548	27.2579	26.2957	36.6733	46.8132	48.8272	23.6523	43.8111	23.6937	33.3609	26.9195	48.3374	37.7072	41.0528	48.8497	43.694	37.2402	41.1614	32.5895	52.6697	41.0737	56.335	49.6407	50.5248	52.1121	49.3538	79.0458	43.8845	57.2474	45.9685	35.4069	51.6839	61.2954	47.9667	39.0475	66.8025	35.7191	62.9943	61.6819
CV K6	35.6189	120.251	45.2184	90.5591	54.6656	55.3403	28.5236	92.9609	63.8987	91.9999	63.0798	90.9079	68.0554	86.7552	105.744	62.971	44.077	78.6777	64.4423	59.8564	69.8015	75.1485	63.6136	105.065	56.7591	76.1039	60.1775	46.4891	88.6874	79.5659	67.8605	72.9267	68.5633	68.5127	43.0538	71.8596	54.9766	66.2538	70.6172	70.9211	109.269	64.3081	56.5824	65.2064	66.5681	62.7546	71.9416	89.0182	58.7185
CV K7	100.923	120.778	71.8544	91.3401	100.38	57.2064	62.5328	112.137	68.4252	59.21	74.863	75.3361	75.4858	81.9717	83.7554	101.244	68.5545	94.0851	79.0578	74.5225	86.7783	92.8005	85.3221	84.0455	103.851	98.6765	99.0527	95.2265	51.5498	87.234	92.539	82.8144	70.2934	74.8062	77.8822	73.2322	70.7762	91.9924	83.6982	83.0232	118.341	70.5283	68.7775	73.2133	76.1172	71.3021	90.6445	70.7709	124.892
CV K8	78.1934	83.9123	51.1202	53.1596	40.9147	53.3243	34.4501	50.2242	34.053	77.5129	43.3429	63.1202	54.7358	46.3436	38.7763	56.8119	44.2812	70.0872	37.292	44.1701	63.6038	52.2479	49.4343	58.6356	69.3801	54.5647	48.2447	57.1318	57.5512	72.8159	54.2756	58.1772	47.4949	56.6955	43.6366	66.3284	52.2363	54.067	53.1819	49.6686	42.8615	55.3739	58.6669	45.6089	50.6816	52.5768	49.4132	56.9583	74.3089
CV K9	56.6213	103.327	41.7757	58.6863	89.4912	36.2577	44.5125	95.6604	63.6498	79.1056	63.5249	58.4912	67.5938	85.4306	89.5743	79.1126	68.5307	60.4043	66.7638	63.2778	66.258	83.1371	56.1701	98.6963	79.0764	70.0822	80.2507	63.4309	79.7336	97.1583	74.8592	70.2251	98.2801	104.374	60.49	93.8797	111.377	69.5622	78.1673	74.9919	49.7776	72.6455	89.0554	71.2721	70.4201	68.3591	88.6476	77.2586	61.2076
CV K10	83.2965	58.1447	48.0397	60.9282	44.4685	54.7621	43.2652	58.3348	45.6893	51.4862	47.0339	53.2123	41.2588	47.3616	57.0124	59.7688	38.3642	35.3312	46.1606	43.1886	42.6491	51.4547	52.1982	54.7333	53.2531	51.6232	45.7946	43.7367	41.1313	72.8509	53.6575	47.0985	56.0143	56.91	80.0102	56.905	46.0018	57.2046	53.2533	51.4089	49.7839	54.1822	53.6778	53.2409	51.3181	48.4992	45.7033	62.1131	68.3327
Source data ln
A1L	0.304215	0.116599	0.749172	0.340704	0.21797	0.762415	0.64156	0.329059	0.561727	0.270298	0.558443	0.433798	0.602493	0.324397	0.71289	0.388534	0.519167	0.59433	0.571997	0.74926	0.562916	0.190513	0.828861	0.242107	0.877852	0.380229	0.4016	0.875836	0.868333	0.205358	0.534943	0.505827	0.292204	0.366075	0.395078	0.543906	0.261117	0.360346	0.4646	0.727796	0.522683	0.411685	0.439473	0.43855	0.5874	0.461848	0.534265	0.576384	0.393377
A1R	0.402195	0.350064	0.389809	0.22155	0.256346	0.359642	0.4047	0.171788	0.171962	0.299861	0.270719	0.497926	0.24005	0.212487	0.119417	0.32181	0.159215	0.176589	0.149964	0.332747	0.216087	0.0954841	0.27381	0.159556	0.168158	0.149863	0.17303	0.188598	0.363517	0.114265	0.144341	0.141926	0.148061	0.182416	0.232089	0.299986	0.145982	0.145919	0.269099	0.114941	0.257496	0.176527	0.235094	0.155869	0.219478	0.260314	0.29619	0.343985	0.122763
A2L	0.077922	0.353945	0.581764	0.445486	0.0957988	0.464886	0.451595	0.159545	0.30039	0.164545	0.261669	0.194981	0.210594	0.132801	0.325851	0.250081	0.130938	0.406885	0.1776	0.243736	0.237031	0.0837376	0.186633	0.09432	0.116222	0.0948617	0.117745	0.271897	0.122977	0.152553	0.136795	0.181845	0.116098	0.119955	0.0666212	0.211628	0.0583017	0.0940514	0.118299	0.182633	0.331894	0.291328	0.233373	0.207535	0.257474	0.214203	0.132276	0.239335	0.231693
A2R	0.267186	0.230169	0.380296	0.358715	0.77835	0.599653	0.516068	0.139043	0.214925	0.0328923	0.228511	0.335967	0.455561	0.231441	0.253707	0.323293	0.168975	0.657139	0.170879	0.312458	0.267638	0.129474	0.214295	0.153678	0.140861	0.148407	0.141842	0.192538	0.094493	0.138532	0.14571	0.229539	0.135199	0.151581	0.142399	0.205926	0.0717704	0.0863347	0.129184	0.135517	0.337174	0.31648	0.225451	0.244578	0.195475	0.210816	0.168211	0.287298	0.197733
A3L	0.09451	0.220611	0.38066	0.000697007	0.644164	0.464665	0.290958	0.143743	0.13867	0.259908	0.182921	0.120003	0.224991	0.132105	0.0636176	0.277782	0.0878024	0.0906567	0.160289	0.203611	0.133207	0.103394	0.119541	0.0900626	0.0759567	0.0719564	0.097283	0.196321	0.138396	0.0944903	0.122213	0.089548	0.0687559	0.10604	0.304799	0.211364	0.0564087	0.0828148	0.0966323	0.133184	0.401601	0.169914	0.191067	0.175479	0.154902	0.145051	0.119429	0.172267	0.16753
A3R	0.244119	0.42204	0.243096	0.210539	0.250363	0.395016	0.374501	0.156772	0.164943	0.245241	0.26138	0.348201	0.110077	0.192124	0.24493	0.355311	0.125869	0.302129	0.0887612	0.280603	0.291688	0.104791	0.198349	0.102665	0.125153	0.0771212	0.141193	0.172853	0.203668	0.135375	0.178081	0.249067	0.114677	0.117456	0.275892	0.160076	0.112821	0.116967	0.145466	0.149278	0.748822	0.273767	0.168758	0.281058	0.179913	0.193491	0.185251	0.214685	0.0825135
B1L	0.735029	0.459277	0.308331	0.404978	0.185816	0.527374	0.58284	0.148257	0.784383	0.299623	0.632726	0.665964	0.578644	0.407847	0.29081	0.486797	0.253911	0.737075	0.536635	0.579426	0.709051	0.344365	0.702042	0.291451	0.52261	0.700651	0.220324	0.486806	0.432772	0.326335	0.630746	0.311918	0.430801	0.471071	0.586168	0.64236	0.159068	0.654372	0.350303	0.460436	0.851173	0.881879	0.671419	0.637091	0.694708	0.537349	0.186728	0.382025	0.506885
B1R	0.77971	0.993105	0.677196	1.0604	1.01546	0.751372	0.857001	0.47419	1.98079	0.757608	1.26952	1.5179	1.25359	0.980073	0.770944	1.52596	0.506964	0.901627	1.11994	0.930971	1.52737	0.720559	1.661	0.504601	0.8514	0.856557	0.391412	1.09847	0.564264	0.604175	1.24795	0.475542	0.878248	0.952443	1.27449	1.34638	0.154622	0.962009	0.57143	0.94876	1.51508	1.27839	1.10953	1.13608	1.39109	1.05036	0.301803	1.02468	1.34185
B2L	1.4874	0.778406	0.474458	1.45521	0.331041	0.831432	0.806302	0.630928	1.56091	0.492058	1.35667	0.937337	1.45794	1.48872	0.917254	1.44694	0.566074	1.22014	0.941375	1.02435	1.68985	0.990227	1.70981	1.03532	0.911737	0.784521	0.364888	0.880422	0.767746	0.809116	1.36585	0.481035	0.880885	1.11864	1.86059	1.32375	0.0801558	1.04046	0.468179	0.638123	1.69873	2.7042	1.30898	0.997551	1.43936	1.1138	0.230505	0.733677	2.01512
B2R	0.698137	1.12135	0.494092	1.27272	1.00605	0.94183	0.7441	0.578706	1.14722	0.516543	1.01021	0.801084	1.33999	1.1786	0.9478	1.07331	0.550645	1.16983	0.911427	0.915585	0.874088	0.661751	1.29211	0.961425	0.883764	0.705267	0.281043	0.889656	0.72592	0.880236	1.33098	0.52153	0.885155	1.0115	2.0036	0.885463	0.183656	0.719066	0.36573	0.616009	2.39812	2.51536	1.25359	0.709575	1.15992	0.969966	0.197565	0.732089	1.09357
B3L	0.567225	0.860266	0.382973	0.373576	0.849437	0.93539	0.681681	1.11589	1.27544	1.72276	1.25872	1.27705	1.04628	1.77722	0.663941	1.67552	0.606173	0.865295	1.05236	1.13631	2.04332	1.1361	1.02365	1.19645	0.615436	0.807573	0.473851	0.619633	0.860192	0.958385	1.03738	0.676894	0.838328	0.957809	4.2066	0.843033	0.231918	1.05804	0.699718	0.546318	2.89492	1.37562	1.11641	1.04336	0.82942	1.01845	0.557906	0.570849	1.43289
B3R	0.971776	1.42912	0.572763	1.23164	0.417434	1.29401	1.25901	1.0227	1.52287	0.836223	1.41226	0.98107	1.42885	1.41252	0.780553	1.89588	0.617062	1.07435	0.980296	1.33532	1.61727	1.41847	1.30003	1.11488	0.7571	0.939242	0.475963	0.770894	0.834563	0.97466	1.13347	0.938904	0.897935	1.40948	3.89976	1.70552	0.217892	1.16776	0.824002	0.775102	2.65568	2.3737	1.79543	1.32975	1.02139	1.64705	0.515692	0.907615	2.04246
C1L	1.52462	1.07627	1.96793	1.72055	1.16355	2.02244	1.47717	0.755701	2.66931	0.74642	1.29181	1.17179	1.01396	0.770965	0.97288	0.691784	0.494322	1.61142	1.27352	1.0566	1.1943	0.371052	1.96905	0.351942	1.12393	0.633082	0.361668	2.18334	0.431974	0.341994	0.853387	0.487621	0.395989	0.581499	1.16049	0.653104	0.142007	1.06134	0.228831	1.37271	0.910827	0.92269	0.960209	1.99823	2.20349	0.815627	0.0493111	3.14381	1.72861
C1R	0.511919	0.829918	2.33079	2.23265	1.81461	1.81627	1.626	0.816485	3.42008	0.679693	2.26411	3.16064	1.98668	0.888281	1.3281	0.797856	0.732061	1.61731	2.10562	1.42056	2.19375	0.769349	2.09409	0.386349	1.04559	0.70714	0.461077	2.94798	0.909785	0.376918	0.821962	0.686072	0.37555	0.54562	2.06935	0.601641	0.116502	1.34698	0.283982	1.52998	1.63474	0.894763	0.919592	2.62912	2.48224	1.13038	0.0547708	2.7227	2.3044
C2L	0.19895	0.0437355	0.407979	0.0980233	0.0559887	0.342313	0.432702	0.0813722	0.468622	0.233803	0.211865	0.308902	0.230439	0.101076	0.343612	0.07698	0.0750678	0.333592	0.322769	0.203072	0.116763	0.0696848	0.322013	0.0552959	0.154462	0.0478855	0.0626255	0.535579	0.0816237	0.0768765	0.0648908	0.125872	0.0412884	0.0689564	0.436535	0.0967635	0.0058397	0.174894	0.0293599	0.648974	0.114032	0.12616	0.180265	0.694387	0.380774	0.151765	0.00264707	0.442769	0.182195
C2R	0.0898211	0.0456286	0.282307	0.34834	0.0557051	0.215925	0.213164	0.0400462	0.323783	0.11104	0.115242	0.133039	0.13061	0.075206	0.0847652	0.070893	0.00678363	0.135937	0.157847	0.100768	0.193081	0.0330201	0.12071	0.0403429	0.108088	0.0679444	0.0359492	0.258811	0.0190458	0.0514224	0.0768387	0.0117455	0.0238742	0.0264067	0.121062	0.187728	0.00964482	0.0649897	0.0141001	0.258696	0.416746	0.0829391	0.0809935	0.241766	0.163145	0.0911305	0.00573314	0.136881	0.133149
C3L	0.533492	0.930546	0.950372	0.731732	0.297822	0.747367	0.671599	0.359625	2.28964	0.629808	1.25544	2.10605	0.928651	0.352482	0.810193	0.45179	0.384629	1.02236	1.19577	1.01429	1.36752	0.242166	1.31949	0.233133	0.402236	0.484446	0.304037	2.11769	0.414094	0.221797	0.535373	0.567393	0.137627	0.310504	2.93849	0.481344	0.0469503	0.805804	0.170182	2.58468	1.22348	0.591117	0.604102	2.25373	1.49223	0.726656	0.021798	1.96544	0.909978
C3R	0.0725446	0.863635	0.582939	0.291127	0.250325	0.657317	0.30944	0.226939	1.46058	0.157846	0.805801	0.694259	0.485532	0.177531	0.279824	0.237693	0.168388	0.431305	0.95038	0.545386	0.746147	0.250708	0.731023	0.114823	0.345756	0.267219	0.164412	0.876427	0.37839	0.151752	0.313382	0.207383	0.0700439	0.168209	1.09013	0.366726	0.0212973	0.465172	0.0932007	1.26894	1.1289	0.284332	0.286289	0.693568	0.850057	0.425451	0.0103312	1.02026	0.458721
D1L	0.538047	0.442859	0.4319	0.518183	0.476262	0.659512	0.632632	0.0969833	0.788435	0.154558	0.62044	0.869012	0.435572	0.0846377	0.236445	0.0969382	0.197023	0.622132	0.435159	0.378457	0.394698	0.0912694	0.551671	0.0513582	0.307676	0.365849	0.167718	0.593293	0.260535	0.0505075	0.505431	0.266715	0.0566429	0.136276	0.565891	0.217841	0.0693875	0.368999	0.122487	0.383698	0.118067	0.380753	0.30333	0.642898	0.714727	0.30626	0.147276	0.495859	0.473536
D1R	0.440123	0.1015	0.136573	0.368189	0.130593	0.290069	0.225227	0.0530874	0.277459	0.131886	0.304163	0.290948	0.111607	0.0283483	0.128528	0.0449645	0.0542282	0.106149	0.274847	0.148165	0.19644	0.0495954	0.13962	0.0181497	0.241674	0.182784	0.0654757	0.322738	0.132061	0.0344312	0.124519	0.0516161	0.038763	0.0523164	0.255917	0.123724	0.00627008	0.119953	0.0543502	0.204522	0.0414648	0.176508	0.123099	0.266319	0.287159	0.147206	0.0421207	0.183891	0.237685
D2L	0.2479	0.25792	0.224857	0.661016	0.0555475	0.304809	0.366132	0.0236297	0.194689	0.055148	0.380302	0.16078	0.151389	0.0454259	0.205706	0.156572	0.0737802	0.262573	0.188084	0.18759	0.190572	0.105721	0.303814	0.0898368	0.162614	0.154268	0.0977259	0.292355	0.167296	0.081567	0.187226	0.0895216	0.046365	0.0844808	0.228261	0.187498	0.00996864	0.223405	0.0601022	0.110565	0.0774465	0.294506	0.162612	0.31343	0.239062	0.172779	0.045609	0.196772	0.164724
D2R	0.410895	0.332596	0.341141	1.51964	0.560559	0.573161	0.618564	0.110388	0.607929	0.146843	0.731014	0.738816	0.671115	0.127476	0.437578	0.258446	0.280093	1.13639	0.448018	0.472773	0.516636	0.218874	0.600191	0.144552	0.228796	0.362363	0.189402	0.485458	0.376375	0.126345	0.434407	0.304831	0.141956	0.255728	0.515953	0.191373	0.11029	0.465769	0.193321	0.302663	0.474269	0.910788	0.385675	0.559529	0.467823	0.451424	0.114798	0.291715	0.372261
D3L	0.931633	2.07596	1.24834	2.18655	1.50568	1.86608	1.47419	0.408829	1.30836	0.446273	1.66579	1.22146	1.03216	0.403125	0.891058	0.886086	0.375846	1.13263	1.11048	0.956011	1.33469	0.533261	1.2846	0.793526	0.484692	0.774973	0.446674	1.21953	1.10344	0.506791	0.846622	1.11805	0.419802	0.62158	2.2758	1.30806	0.247859	1.01374	0.449908	0.888752	2.52163	1.56915	1.22991	1.99288	1.67137	1.06288	0.380956	1.61973	2.01357
D3R	1.29578	1.86719	1.38585	3.62833	1.70989	1.76133	1.84195	0.58706	1.41841	0.831122	1.41745	1.16288	1.3322	0.605176	1.07858	1.07357	0.297616	1.28236	1.29281	1.13593	1.61064	0.611711	1.78229	0.769035	0.738273	0.699839	0.526597	1.16136	1.4654	0.767846	0.98064	1.23925	0.53981	0.751338	2.66854	1.18467	0.245747	1.09428	0.777143	1.04719	3.98291	1.80738	1.43025	1.79879	1.69243	1.26584	0.633736	1.9501	1.51594
E1L	0.394683	0.759806	0.439435	0.412311	1.03193	0.818061	0.702882	0.309217	0.795686	0.690034	0.877529	0.925124	1.23077	0.66915	0.812978	0.846871	1.09186	0.849562	0.859446	0.914682	1.13514	0.578238	0.978138	0.82648	0.360642	0.84213	0.740774	0.50405	1.09957	0.434475	0.916278	0.580659	0.601499	0.628857	1.44676	0.764703	0.587773	0.694074	0.71106	0.764076	2.01656	0.910161	0.717382	0.791204	0.994744	0.912891	0.339757	1.01535	0.858101
E1R	0.948091	0.572867	0.545095	2.04034	0.663443	0.824487	0.873034	0.436957	1.13228	0.550323	1.02741	0.756047	1.01335	0.943311	1.11292	0.770782	1.19835	0.860913	1.01542	1.09742	1.20113	0.711597	1.06576	0.993318	0.810606	0.83083	0.908851	0.687187	1.25401	0.774858	0.873241	0.868553	0.829355	0.890249	1.42131	0.888057	1.02974	0.931978	1.02008	0.988077	1.8426	1.09121	1.08346	0.738173	1.1926	1.27329	0.569452	1.18277	1.67834
E2L	1.08195	0.890781	0.415956	0.545624	0.735873	1.03559	0.85271	0.381078	0.967841	0.253982	1.06942	1.08918	1.10978	0.498729	1.20105	0.804478	0.951042	1.17146	1.09916	1.1178	1.28658	0.539404	1.24072	0.561671	0.975826	0.957461	0.686298	0.921219	1.18283	0.534592	1.0109	0.810298	0.491111	0.646278	0.812024	0.597837	0.499899	0.895185	0.781964	0.861721	1.20446	1.26798	0.674997	0.926249	1.32086	1.14585	0.439188	1.46193	0.765027
E2R	2.0718	1.22787	0.796098	2.04085	1.13178	1.425	1.34414	0.42531	1.49363	1.03218	1.20052	1.53083	1.35522	0.998099	1.36175	1.06263	1.18716	1.73868	1.12662	1.36214	1.85942	0.897614	1.65563	0.921649	1.2342	1.2036	0.986298	0.793546	1.52927	0.978172	1.15261	1.15949	1.09151	1.19372	2.29088	1.45932	1.25515	1.36949	1.79529	1.28129	1.32203	1.82595	1.74829	1.25781	1.62051	2.45139	0.877405	1.73424	2.05158
E3L	1.75432	1.34021	0.869162	1.89814	2.19691	2.11018	1.69296	0.502648	1.72342	1.21161	1.48224	1.00644	1.08925	0.855144	1.91472	1.18352	0.892574	1.16258	1.45844	1.46579	1.74958	0.853587	1.59117	1.14746	1.28449	1.79033	1.22991	0.940148	0.94302	0.818314	1.76952	1.8753	0.830116	1.05257	2.51662	1.70276	0.967695	1.76583	1.37858	1.78103	2.45509	2.20465	1.59139	2.26078	2.25894	2.40656	0.645208	3.43918	2.58333
E3R	2.90913	3.24948	1.19222	2.51915	2.4269	2.35461	1.81131	0.938304	1.96135	1.50685	2.1194	1.46818	1.9361	1.46907	2.7963	2.25636	1.66752	2.38529	1.61056	2.19014	2.17802	1.69692	2.53032	1.82793	1.97375	2.21199	1.74197	1.59363	2.1828	1.73419	2.20581	2.46665	1.79027	2.1138	3.82497	2.21439	3.2009	2.16494	2.87871	2.34245	3.07108	3.37836	3.12261	1.87417	2.66183	4.7927	0.883184	4.42602	4.08977
F1L	0.370642	0.0401596	0.161996	0.191106	0.514003	0.237965	0.485776	0.135374	0.210267	0.266515	0.240886	0.0369519	0.214498	0.16252	0.11977	0.210487	0.255595	0.284573	0.306941	0.250938	0.1926	0.341219	0.197754	0.105687	0.0668275	0.0907475	0.145998	0.318216	0.0372273	0.21517	0.198156	0.294669	0.183766	0.149869	0.445917	0.153051	0.253851	0.145425	0.140624	0.129919	0.0504228	0.189304	0.218925	0.192565	0.266302	0.227134	0.178391	0.169702	0.188831
F1R	0.27972	0.196791	0.166448	0.245031	0.255733	0.185498	0.314225	0.0795891	0.327498	0.281243	0.312027	0.024428	0.264781	0.130058	0.0583312	0.11243	0.224833	0.10374	0.181274	0.212826	0.109973	0.247827	0.227846	0.0763592	0.193527	0.103239	0.141102	0.283473	0.0932331	0.165039	0.170019	0.216287	0.168961	0.187156	0.329746	0.190088	0.26448	0.162246	0.166752	0.108841	0.189777	0.14694	0.236105	0.285487	0.216815	0.232692	0.1442	0.265764	0.157593
F2L	0.493833	0.209529	0.264483	0.000530768	1.12109	0.321639	0.289342	0.245633	0.574609	0.649792	0.436814	0.693247	0.42637	0.352329	0.226973	0.367866	0.334544	0.352145	0.416504	0.390152	0.310126	0.622018	0.451488	0.203839	0.264352	0.272321	0.24356	0.499533	0.335351	0.332061	0.384007	0.404336	0.313425	0.263707	0.332966	0.338028	0.285835	0.218564	0.240734	0.142742	0.267134	0.310153	0.213128	0.258907	0.345491	0.304386	0.334815	0.315001	0.21725
F2R	0.213584	0.0960584	0.314255	0.38108	0.324652	0.382554	0.416787	0.368181	0.718435	1.02532	0.55276	0.373415	0.774829	0.44044	0.672943	0.277702	0.58086	0.44564	0.399741	0.509626	0.786386	0.949967	0.500889	0.251333	0.366928	0.331906	0.261722	0.688786	0.452086	0.571784	0.451861	0.486876	0.441877	0.395742	0.638695	0.331224	0.362611	0.224599	0.426143	0.239071	0.460716	0.417042	0.412528	0.516963	0.452121	0.484863	0.414028	0.548492	0.521177
F3L	0.505241	1.56428	0.514651	1.0693	1.03072	0.799631	0.62	1.15316	1.3613	3.06713	1.24853	1.25396	1.37493	1.32909	1.53381	0.76779	0.698835	1.27205	1.08389	1.03052	0.995276	2.08849	1.10288	1.03952	0.570014	0.772626	0.601058	0.89481	0.964057	1.37622	1.04385	1.30588	0.964095	0.882818	0.858133	0.977766	0.838634	0.668353	0.860192	0.586286	1.80714	0.824024	0.776975	1.03188	1.09279	1.00385	0.937448	1.58959	0.699611
F3R	0.250212	0.977146	0.290076	0.665818	0.996256	0.454862	0.510925	0.596934	0.59751	1.76407	0.675369	0.73559	0.775847	0.660272	0.506902	0.50198	0.516609	0.714263	0.5532	0.627101	0.713985	1.16673	0.64959	0.367861	0.349805	0.401995	0.287047	0.387253	0.358279	0.779394	0.591271	0.526805	0.503672	0.504367	0.360737	0.608678	0.419465	0.37864	0.44096	0.333575	0.772334	0.715121	0.525572	0.75088	0.504933	0.592397	0.374786	0.62605	0.524134
G1L	0.061662	0.0387073	0.100636	0.319612	0.190782	0.315336	0.411439	0.0611857	0.267144	0.350332	0.253449	0.235429	0.374775	0.0401796	0.184691	0.0565002	0.0945518	0.164469	0.128768	0.160194	0.104567	0.0590745	0.199242	0.041718	0.0200662	0.0932532	0.0976185	0.246284	0.149944	0.104505	0.231269	0.0772657	0.0584961	0.0777299	0.123913	0.0773064	0.044507	0.188234	0.0451819	0.11545	0.0331403	0.291704	0.180977	0.305894	0.193093	0.147815	0.0187648	0.347642	0.0806384
G1R	0.0852206	0.0612178	0.292257	0.427741	0.0800128	0.277135	0.170568	0.016449	0.284428	0.207087	0.218188	0.239589	0.217167	0.0271706	0.166428	0.0385713	0.0390582	0.228071	0.188474	0.123142	0.114386	0.0791514	0.160439	0.0302779	0.0198133	0.0465822	0.0419459	0.110107	0.130762	0.0872769	0.112992	0.0774738	0.0837994	0.0762696	0.190618	0.112567	0.0307975	0.16161	0.0288239	0.0729391	0.00838485	0.149627	0.144273	0.216071	0.173547	0.136838	0.0137312	0.196353	0.100587
G2L	0.191692	0.56	0.427548	0.458315	0.468347	0.460709	0.31452	0.15508	0.654144	0.341806	0.768771	0.88202	0.67029	0.14251	0.260757	0.200715	0.101458	0.720577	0.377275	0.451186	0.545346	0.21225	0.566574	0.083797	0.415029	0.299952	0.357741	1.48511	0.16971	0.238962	0.605296	0.181678	0.143091	0.246773	0.96444	0.261764	0.0486509	1.21841	0.123789	0.324259	0.146819	0.666824	0.441782	0.445512	0.507327	0.516897	0.0430793	0.394305	0.947278
G2R	0.75684	1.58268	0.568626	0.745307	0.843888	0.957461	1.01079	0.361084	1.55075	0.485304	1.83248	1.85232	1.64945	0.304718	0.729693	0.960876	0.285044	2.8093	1.15281	1.10753	1.4603	0.7251	1.88929	0.256391	1.09892	1.01094	1.39057	4.42467	0.433559	0.815837	1.69906	0.615823	0.331913	0.574497	1.3335	0.65855	0.127693	3.31098	0.265563	0.919613	0.543055	1.45468	0.899506	0.963231	1.38255	1.03149	0.121283	1.51132	2.9713
G3L	0.445326	3.08788	1.24423	1.8331	1.3315	1.14976	0.865802	0.722298	1.5514	1.02266	1.65962	1.94691	1.03126	0.391964	1.20661	0.569932	0.303728	2.42225	1.14626	0.982501	0.968127	0.695805	1.60817	0.293335	0.506165	1.1098	1.55327	4.72542	0.23739	1.01426	2.20684	0.654179	0.393148	0.526935	1.51746	0.597912	0.160882	3.34269	0.361956	0.873924	1.17349	1.36649	0.880621	1.47482	1.18048	0.771991	0.188879	1.06002	0.732517
G3R	0.0992999	0.516868	0.660017	0.181848	0.0824566	0.570554	0.406118	0.107493	0.783152	0.476525	0.774358	0.833036	0.359636	0.155823	0.377639	0.280089	0.130759	0.886472	0.49181	0.486832	0.444662	0.189339	0.701707	0.098507	0.261237	0.277372	0.522007	1.6858	0.18206	0.402532	0.626058	0.276529	0.155351	0.230174	0.451559	0.289164	0.045451	1.16404	0.113366	0.356388	0.329614	0.666803	0.358553	0.515957	0.554318	0.376747	0.0646852	0.747761	0.383039
H1L	0.428282	0.14186	0.138354	0.0184671	0.554344	0.316557	0.365705	0.0553071	0.179356	0.171096	0.250656	0.0723693	0.101499	0.0696987	0.429668	0.119964	0.0513202	0.0380244	0.190405	0.157788	0.0563274	0.0586252	0.191932	0.0306431	0.0293639	0.164591	0.0884408	0.0929506	0.0330804	0.0559531	0.20256	0.104232	0.0663353	0.0803011	0.232517	0.104536	0.0246137	0.157602	0.114307	0.196938	0.119157	0.299549	0.13139	0.179322	0.220947	0.201713	0.0488813	0.236976	0.238508
H1R	1.26168	0.131363	0.366189	0.882608	1.04625	0.406166	0.695209	0.0796692	0.481574	0.157222	0.49421	0.378792	0.291968	0.162941	0.583336	0.33888	0.232195	0.381354	0.365591	0.375712	0.443184	0.244613	0.4037	0.0609706	0.289248	0.404401	0.161919	0.383028	0.224476	0.188303	0.577491	0.345021	0.143606	0.203036	0.438516	0.335101	0.0943059	0.671604	0.335181	0.352839	0.665285	0.883387	0.380743	0.362315	0.642429	0.553485	0.197706	0.534802	0.56038
H2L	1.11222	0.542296	0.659442	0.68307	0.342401	0.800901	0.818745	0.224002	0.574328	0.356135	0.406933	0.340769	0.296845	0.223385	0.808672	0.419465	0.2044	0.54652	0.410395	0.440645	0.4593	0.266617	0.495752	0.118266	0.549491	0.454665	0.273599	0.544292	0.31339	0.252852	0.574288	0.369785	0.16208	0.328138	0.874917	0.39065	0.100441	0.546399	0.468878	0.634682	0.867302	1.10722	0.504567	0.53316	0.899294	0.616321	0.274572	1.13011	0.590298
H2R	2.43604	0.956576	0.880511	0.956627	0.811858	1.31008	0.908561	0.256864	0.618817	0.560086	0.963577	0.758588	0.733925	0.362502	1.16664	0.905182	0.327841	1.32558	0.566702	0.783258	0.859456	0.516335	0.999387	0.227177	1.17642	1.0447	0.45514	1.00052	0.4554	0.753096	1.39189	0.877598	0.310299	0.618285	0.675946	1.03362	0.191992	1.38294	0.863802	1.0259	0.789329	2.39702	1.0226	0.839377	1.57947	1.25324	0.433014	1.77662	1.94544
H3L	0.324465	0.280765	0.612365	0.524898	0.490942	0.621775	0.417245	0.162218	0.648816	0.948694	0.61039	0.253599	0.510311	0.222695	1.16626	0.474017	0.278164	0.59304	0.662723	0.539085	0.397815	0.281275	0.603939	0.127931	0.621328	0.602315	0.294068	0.912555	0.494685	0.309084	1.13476	0.697613	0.150396	0.327038	1.03232	0.551102	0.192568	1.07323	0.50768	0.714603	0.723172	1.43892	0.473131	0.627295	1.33851	0.572072	0.302565	1.02773	0.811683
H3R	0.52685	0.23	0.404186	0.76917	0.511093	0.558152	0.575148	0.159804	0.497088	0.202506	0.628265	0.691022	0.461194	0.19542	0.636669	0.455597	0.187068	0.886201	0.441758	0.48948	0.275309	0.318485	0.547898	0.128797	0.705467	0.535341	0.301782	0.595596	0.239498	0.421674	0.873376	0.441954	0.170416	0.339291	0.769604	0.406269	0.173557	1.01216	0.477274	0.569306	0.570118	1.46609	0.46882	0.443513	1.15324	0.704452	0.294005	0.878687	0.63761
I1L	0.475316	0.874235	1.46637	1.26858	2.35658	1.53385	1.37395	4.65794	1.519	4.96029	1.60681	1.29528	1.56241	3.40523	2.53169	2.30084	4.46391	1.2107	2.80444	2.46233	1.75847	3.10082	1.49859	3.13442	1.67479	2.65284	2.59877	0.97281	3.67555	2.54554	1.49907	2.96571	3.42759	2.87096	0.981895	1.84033	3.23235	0.928873	3.19123	1.85776	2.21474	1.00929	2.91821	1.10355	1.05089	1.8672	3.873	1.22487	0.909805
I1R	2.28048	1.29763	2.50583	2.47334	2.34751	2.457	2.4103	3.8194	1.57568	4.54916	1.45457	1.9705	1.8743	2.9235	2.26345	1.26911	3.92029	1.23007	1.91614	2.28476	1.50666	2.65762	1.47205	2.55992	1.39133	2.52789	2.2411	0.808977	3.37576	2.24607	1.77022	2.51547	2.99211	2.52265	1.29801	1.84808	2.21809	1.10083	2.72528	1.76795	2.19336	1.2642	2.79083	2.64089	1.67904	2.47472	3.25472	2.48106	1.63742
I2L	2.75351	4.2013	4.8292	3.66236	4.09595	4.02198	3.02483	11.4037	2.64319	8.12163	2.36974	2.2413	3.41854	6.74039	3.35678	4.17179	8.28616	2.14448	3.90462	4.39788	5.46433	6.04822	2.71865	7.81966	3.56321	4.58499	5.44256	1.61658	4.23971	6.89317	2.88673	5.1781	7.85158	6.8557	3.03936	8.52827	8.3103	1.90594	7.06338	4.20635	4.99608	2.54102	7.26717	2.73589	2.77461	4.70455	7.5663	4.56874	2.29115
I2R	2.25894	2.91057	2.76841	2.03513	1.76513	2.67431	2.37912	5.16391	2.17191	4.23982	2.19071	1.41946	2.07059	4.13865	2.50785	3.33081	4.06228	1.9769	2.99003	2.8147	3.07147	2.55155	1.99661	3.99199	2.57148	3.26356	3.25946	1.67448	3.14387	3.7452	1.93527	3.42683	3.97188	3.41269	2.48233	3.84017	3.43108	1.552	3.96794	2.37385	2.15792	1.71112	3.67846	2.95966	2.34044	2.67824	4.07588	4.1345	2.15546
I3L	3.45802	14.3216	4.86913	6.5194	11.5536	4.30521	4.97798	27.5686	5.3407	19.3496	5.42259	4.39426	6.74959	16.9394	11.8723	9.39096	15.667	4.71787	8.75898	8.28439	6.38839	13.4451	4.66334	21.0149	7.92274	10.2673	12.4266	3.851	13.6407	17.9257	7.0262	11.0841	21.9209	20.1972	4.86408	15.648	25.7388	4.32732	14.4558	8.39555	2.95688	5.41487	16.9368	7.31579	6.01078	8.79227	18.8962	11.0542	4.90345
I3R	0.847593	5.1217	2.98962	2.85936	2.76645	2.44632	2.25997	5.12325	1.17647	4.07397	1.40264	1.12417	1.90246	3.65381	2.73177	1.94975	4.32707	1.70714	2.33793	2.20868	1.41169	3.03081	1.30408	4.29412	1.68093	2.5655	3.05899	1.45047	3.16615	3.64606	1.81953	2.85353	4.43323	3.54716	1.60243	2.99795	5.22313	1.16613	3.31659	2.08358	1.15757	1.56579	3.56776	1.70885	1.48553	2.463	3.58746	3.29241	1.66257
J1L	0.966965	0.881073	1.24526	1.44515	1.24719	1.35223	1.50042	0.271442	1.39035	0.549437	1.46337	1.11317	1.64431	0.156838	0.651903	0.472237	0.351187	1.1033	0.630391	1.06651	1.17739	0.298271	0.936915	0.113092	0.792444	0.692362	0.291742	0.748283	0.499828	0.177373	1.26718	0.644515	0.174093	0.386653	1.20519	0.951345	0.198258	0.954671	0.656834	0.903177	0.409992	1.46634	0.67212	0.908493	0.732188	1.18399	0.457701	1.04559	0.872666
J1R	0.716369	1.17289	1.11634	1.13583	1.0457	1.39727	0.540957	0.158284	0.866622	0.223319	1.40334	0.672664	1.2518	0.159769	1.16257	0.912209	0.328833	1.21107	0.54399	1.01323	1.15487	0.349786	1.08641	0.103124	0.963431	0.733677	0.321206	1.00721	0.583	0.26075	1.20391	0.613688	0.130878	0.403006	1.26643	0.543038	0.147284	1.15784	0.865605	0.993239	0.485883	1.34664	0.702138	0.724122	0.713079	1.32389	0.600609	1.0381	0.999078
J2L	3.55365	3.77341	2.4753	2.32776	2.24586	2.99472	1.50934	0.370734	1.48674	0.88122	1.88321	1.15936	1.60275	0.148273	0.834391	0.595791	0.363727	1.64278	0.72798	1.12581	1.42801	0.495226	1.67536	0.185835	1.38575	0.61776	0.303031	1.13913	0.700928	0.606772	2.30562	0.683059	0.254818	0.755797	3.70885	1.40534	0.203195	1.94582	1.13946	1.60472	0.379699	2.48251	1.33541	1.43188	1.37374	1.86297	0.627465	2.92034	2.79262
J2R	1.75619	1.73609	1.62854	0.613654	1.03021	1.9305	1.37066	0.406336	1.29745	0.631258	1.672	1.09839	1.45549	0.14766	0.510644	0.469404	0.329055	1.42326	0.784112	1.09821	1.53311	0.571776	1.28638	0.1224	1.01882	0.438966	0.314258	1.12286	0.406088	0.367787	1.8576	0.718116	0.280778	0.689283	3.71654	1.34653	0.188917	1.59946	0.894307	1.58164	0.246958	2.18991	1.01881	0.942137	1.16842	1.72387	0.486772	1.84232	1.62662
J3L	0.976028	2.4513	1.86457	2.11872	2.52412	1.40552	0.960618	0.130501	1.16599	0.476005	1.01054	0.751864	1.25512	0.102428	0.321804	0.354978	0.357515	1.74321	0.681292	0.801291	0.937236	0.281809	0.79628	0.0858557	0.580099	0.397943	0.182579	0.618428	0.662153	0.211753	1.39125	0.513656	0.139512	0.349284	1.02818	0.766649	0.111689	0.934375	0.543641	1.03188	0.464831	1.14631	0.627466	1.56393	0.79149	1.13877	0.707471	1.39701	1.31679
J3R	0.358647	1.19416	0.425567	0.296857	1.04951	0.365062	0.518191	0.0689909	0.174277	0.211346	0.205806	0.0361614	0.252701	0.012012	0.205708	0.0469218	0.0668481	0.501604	0.0599015	0.140844	0.24487	0.0681924	0.141307	0.0111458	0.118515	0.0531227	0.0411293	0.22505	0.141888	0.0174843	0.139322	0.040888	0.0220898	0.0642609	0.216839	0.127357	0.0291261	0.0923995	0.0677893	0.143202	0.0406604	0.229626	0.140967	0.156579	0.154859	0.168726	0.0733506	0.318804	0.158296
QC1	1.11434	1.19351	0.908042	0.903436	1.19397	1.03747	1.03059	0.977135	1.02451	1.06038	0.980293	1.17048	0.996429	1.00398	1.07657	0.939789	0.944017	0.995869	1.00388	1.00717	1.08773	1.05859	0.997548	1.01127	1.14911	0.975222	0.97855	1.00785	1.03082	0.951806	1.03133	0.938352	1.02546	1.00403	0.898224	0.990312	0.994493	1.00879	0.982124	1.07305	1.01486	0.990755	1.03378	1.11772	1.01196	1.01454	1.00271	1.09165	1.05529
QC2	0.776775	0.808198	1.11138	1.1598	0.452731	0.915615	0.960071	1.01727	0.929486	0.885524	1.0141	0.665065	0.935456	0.983547	0.833008	1.18489	1.09261	0.969733	1.01879	0.96291	0.816515	0.926212	1.00159	0.986414	0.72779	1.09281	1.01951	0.95317	0.954701	1.08286	0.886798	1.10361	0.956747	0.991403	1.22115	1.01099	1.0546	1.00904	1.04233	0.8647	1.00595	1.00797	0.945902	0.726844	0.952618	0.954137	1.00977	0.793716	0.897011
QC3	1.12462	0.734093	1.0298	1.05407	1.23616	1.02318	0.929302	1.08907	1.07484	0.949962	1.06927	1.03382	1.1849	1.02463	1.03606	0.806158	1.03248	1.09666	0.920789	1.06253	1.11818	0.928679	0.992545	0.976892	1.09486	0.87499	1.05284	1.06819	0.966951	1.01273	1.16531	1.03078	0.981366	1.00481	0.939789	1.03864	0.918773	0.943791	0.980548	1.005	0.901934	1.02113	0.973056	1.07622	1.07219	1.04569	0.963506	1.11187	1.01157
QC4	0.710163	1.36001	1.06627	1.05022	0.820268	0.944923	1.08492	0.906128	0.919054	0.863088	0.948699	1.20999	0.958003	0.988973	1.18109	1.08691	1.00701	0.99979	1.05322	0.984272	0.980244	0.971803	1.06414	1.04561	1.08355	1.0392	0.951002	1.06574	0.891523	0.935122	0.837043	0.930188	1.03293	0.989945	0.953245	0.903771	0.905951	0.997557	0.959155	0.956499	1.01998	1.02094	1.05201	0.925361	0.958974	0.996645	1.00657	1.04362	0.935291
QC5	1.44489	0.981684	0.858735	0.774917	1.10763	0.932104	0.971836	1.00223	1.05644	1.07461	0.947496	0.853594	0.966383	0.980349	0.816255	0.871202	0.937795	0.915992	1.0587	0.972263	1.03739	1.08305	0.970522	1.0005	0.987804	1.12036	1.0174	0.90813	1.10273	1.06054	1.05521	1.04064	1.00062	0.975009	0.819705	1.07607	1.05243	1.04244	1.09342	1.14327	0.958484	0.94438	0.983389	1.16752	1.02455	0.968023	1.03751	0.928535	1.23842
QC6	0.635422	0.673097	1.06633	1.11809	0.973906	1.24694	0.95716	1.05594	0.972332	1.20351	1.07755	0.936574	0.880345	1.02226	0.993476	1.3054	0.98682	1.10242	0.843015	1.00407	0.93613	0.99408	0.925952	0.947239	0.895486	0.795742	0.997182	1.01689	1.0573	0.992631	1.01642	0.962558	0.981399	1.08319	1.48274	1.03981	1.14305	1.03501	0.951028	0.825425	1.17316	1.01395	1.00868	0.798067	0.973248	1.03338	0.965627	1.0168	0.662394
QC7	1.21321	1.06903	1.09306	0.944666	1.18276	0.806513	1.12192	0.975608	1.03039	0.682172	1.01381	1.26452	1.2186	1.02221	0.993084	0.749148	1.09196	0.906556	1.10307	1.04648	1.00888	0.968196	1.10398	1.05566	0.929948	1.1255	0.968153	0.93368	0.891056	0.957862	0.994089	1.03463	0.993356	0.928699	0.66651	0.891799	0.809614	0.861811	0.947971	1.14109	0.856512	1.03858	0.927455	1.19553	0.999082	0.992081	0.999199	1.01945	1.22778
QC8	0.796118	1.10416	0.76342	1.17891	0.580416	1.00098	0.8774	0.971729	0.960045	1.20875	0.944043	0.676907	0.859257	0.981015	1.24339	0.937391	0.905683	0.923727	1.07131	0.968105	0.996622	0.981246	0.977868	0.956292	1.1265	1.00963	1.07592	1.04074	0.969516	1.03355	1.01689	1.04936	1.0209	1.00084	0.884495	0.995394	1.0939	1.10866	1.02284	0.89127	0.966001	0.967928	1.10808	0.826841	1.01425	0.973437	0.995973	0.947908	1.0288
QC9	1.1769	1.08978	1.26041	0.783377	1.381	1.08144	1.01333	1.05602	1.03064	0.992158	0.997023	1.2076	1.0337	0.960819	0.745576	1.02608	1.02852	1.21961	0.853146	0.969143	0.985029	1.03886	0.915897	1.02618	1.03057	0.960066	0.978076	1.04173	1.13631	0.985425	0.994066	0.912269	0.978834	1.02976	1.23173	1.08153	0.939646	0.992629	1.08581	1.10904	1.08823	0.994335	0.931321	1.13767	1.0198	1.03455	1.04127	1.0435	0.832725
QC10	0.969952	0.817213	0.894239	0.970454	0.846075	0.954242	1.09292	0.95118	0.997443	0.932614	1.02938	0.92584	0.944108	1.01874	0.623095	1.44733	1.1152	1.0335	0.992038	1.03161	1.096	0.998919	1.08841	0.990677	0.903989	0.94304	0.863156	1.07326	1.02502	1.04077	0.891953	0.920468	1.05001	1.00137	0.772269	1.09798	1.10306	0.989706	0.918602	0.883374	0.975259	1.02035	1.02014	0.88371	0.951156	1.005	0.953402	1.02829	1.02449
QC11	0.993301	1.06982	1.01108	1.06005	1.01875	1.00736	0.952935	1.01509	0.996786	1.02727	0.987523	1.01045	1.03163	0.998671	1.25178	0.731646	0.92485	0.902477	1.03372	0.991144	0.957079	0.993624	0.971982	1.00142	1.04634	1.03684	1.07052	0.936484	0.950603	0.980685	1.05842	1.05053	0.976394	0.993438	1.05648	0.926978	0.955084	1.00242	1.02412	1.04354	0.996733	0.991519	0.999073	1.03907	1.02077	0.991556	1.01617	0.977997	1.02022
[truncated: 192 more columns]

## Sheet: Sheet 6 Variabilities lnPQN
Sheet 6	Variabilities lnPQN					Claculation of CVi, CVg, and other parameters for the lnPQN transformed dataset
	CE(16:1)	CE(18:0)	CE(18:1)	CE(20:0)	CE(20:1)	CE(24:0)	CE(24:1)	Cer(32:0-2)_d18:0/14:0	Cer(32:2-3)_d16:1/16:1	Cer(33:0-2)_d18:0/15:0	Cer(33:2-1)_d16:0/17:2	Cer(33:2-2)_d16:1/17:1	Cer(33:2-3)_d18:1/15:1	Cer(34:0-2)_d18:0/16:0	Cer(34:0-3)_d20:0/14:0	Cer(34:1-4)_d18:1/16:0	Cer(34:1-5)_d18:0/16:1	Cer(34:2-1)_d16:0/18:2	Cer(34:2-5)_d16:1/18:1	Cer(34:2-6)_d18:1/16:1	Cer(34:3-4)_d18:2/16:1	Cer(35:0-2)_d18:0/17:0	Cer(35:2-3)_d18:1/17:1	Cer(36:0-2)_d18:0/18:0	Cer(36:0-3)_d20:0/16:0	Cer(36:2-4)_d16:1/20:1	Cer(36:2-5)_d18:1/18:1	Cer(36:2-7)_d20:1/16:1	Cer(36:3-1)_d18:2/18:1	Cer(37:0-2)_d18:0/19:0	Cer(37:0-3)_d20:0/17:0	Cer(37:2-3)_d20:1/17:1	Cer(38:0-2)_d18:0/20:0	Cer(38:0-3)_d20:0/18:0	Cer(38:1-1)_d16:1/22:0	Cer(38:1-3)_d18:1/20:0	Cer(38:1-4)_d18:0/20:1	Cer(38:2-4)_d16:1/22:1	Cer(38:2-5)_d18:1/20:1	Cer(38:2-7)_d20:1/18:1	Cer(38:6-1)_d18:1/20:5	Cer(39:0-3)_d20:0/19:0	Cer(40:0-2)_d18:0/22:0	Cer(40:1-1)_d16:1/24:0	Cer(40:2-3)_d16:1/24:1	Cer(40:2-4)_d18:1/22:1	Cer(40:3-4)_d18:1/22:2	Cer(41:1-1)_d16:1/25:0	Cer(41:1-2)_d18:1/23:0
Average CVi	48.1788	53.8496	26.2465	50.0319	58.2333	25.2419	36.0414	35.7215	24.925	52.6547	23.5728	43.9176	29.6464	28.4135	38.379	33.6981	35.4658	34.4757	29.0356	21.9872	27.4176	27.0739	22.9158	32.8805	45.1605	31.4841	28.2275	34.2812	42.0179	30.132	28.3848	30.5568	26.9868	27.0016	45.49	31.9364	48.159	30.7273	29.4746	28.7818	47.592	25.0096	24.1455	28.2599	22.7968	22.9167	35.3395	28.5743	35.4519
CV QC	24.4121	20.5217	13.7285	14.5895	28.3396	11.119	7.14617	5.58104	4.61515	15.6235	4.95416	19.8697	10.6756	2.34375	20.7741	23.6014	7.7615	9.84689	8.84639	3.18053	8.00433	4.60985	6.1225	2.84926	11.8616	10.4603	6.48191	6.0906	8.09801	5.97677	9.05634	7.45989	2.8571	4.09455	24.2873	7.72178	11.0229	6.75594	6.18899	10.9046	8.68589	2.85156	5.64964	15.7105	3.47615	2.51964	3.01598	7.8847	16.2441
Average SD	0.448103	0.677921	0.296944	0.595239	0.689895	0.30374	0.412547	0.385369	0.289149	0.506104	0.272809	0.437463	0.298651	0.269911	0.389579	0.262668	0.269932	0.369717	0.279704	0.21958	0.288124	0.233483	0.236708	0.308156	0.325953	0.242538	0.213969	0.404979	0.34403	0.276631	0.275728	0.247931	0.294019	0.309033	0.634803	0.356977	0.390206	0.291592	0.24893	0.34705	0.518655	0.291516	0.301424	0.349392	0.261038	0.237809	0.276458	0.413215	0.364679
SD QC	0.204848	0.171284	0.116424	0.123137	0.233896	0.0933561	0.060208	0.0471517	0.0388879	0.130377	0.0418238	0.166521	0.0900539	0.0197409	0.171788	0.200886	0.0658772	0.0835412	0.074289	0.0268214	0.0675973	0.0386722	0.0516857	0.0240225	0.0997265	0.0880235	0.0545399	0.0515823	0.068158	0.050593	0.075997	0.062795	0.0240916	0.0345455	0.203648	0.0654671	0.0927969	0.0569587	0.0522468	0.0913579	0.0729823	0.0240762	0.0475782	0.13104	0.0293108	0.0212654	0.0254179	0.0664666	0.136128
Median CVi	42.9729	55.9447	28.214	48.2543	60.514	24.4415	31.7515	30.696	26.1373	49.5238	23.1971	42.5062	32.2574	22.1837	39.6615	32.9443	35.3018	28.5079	27.4372	23.5982	30.9385	24.4987	21.4529	29.2167	44.7874	30.8963	28.9487	40.6895	46.8898	27.9285	26.9607	32.6711	21.7879	24.6294	49.8212	28.3189	47.4794	31.5779	26.793	26.2588	43.9762	25.4727	21.9927	26.6848	17.0533	20.7501	31.8814	25.634	31.8185
CVg	58.6869	91.6218	68.8075	68.7116	78.393	46.5839	51.9263	181.101	74.613	103.634	41.353	68.5185	42.9719	123.652	65.4979	63.4524	126.532	47.3372	63.8611	44.6782	49.3113	101.038	45.5751	167.719	60.8494	71.0218	104.279	80.0694	92.3488	125.948	39.7061	77.4622	164.238	127.317	67.243	82.8953	216.37	56.0351	110.271	94.8334	79.2452	34.6397	79.9384	73.8117	53.8516	41.5974	159.793	65.1569	47.0668
CV K1	60.0283	45.3539	30.5374	63.5489	85.0858	21.7626	11.9996	17.711	28.9689	59.021	14.9116	47.3297	38.5063	18.4877	48.9752	21.9628	38.7387	50.1856	41.7757	21.8791	16.7893	18.7385	45.6911	24.2686	77.7463	39.6702	27.5051	45.1431	64.8215	10.1099	34.1727	27.758	22.5578	26.6072	55.263	30.3485	42.5198	36.3143	45.5145	54.7196	43.0695	14.0106	18.3079	14.3002	25.2247	19.2995	40.1059	24.3591	34.7818
CV K2	30.4836	27.4566	9.52282	35.2963	56.9101	27.7933	21.9496	65.3783	15.9187	84.3661	22.4875	31.5724	16.4327	47.9715	23.6022	38.2509	27.6097	15.2825	22.3404	27.4931	43.8175	45.3068	11.3434	48.5106	8.18776	22.3723	33.7524	7.89097	30.2831	36.7903	13.7788	38.6585	18.7951	24.2569	73.8378	22.2254	44.6983	25.582	38.7059	12.0804	46.8584	30.6447	23.1581	25.0426	9.28605	27.0989	59.7856	13.9247	35.2843
CV K3	62.1712	68.9167	25.9614	67.1082	61.9401	23.601	40.4655	27.543	12.7382	39.1262	24.4828	38.882	14.0717	24.3941	36.5431	18.7492	45.5673	19.624	18.0741	15.6017	33.3916	29.6361	18.5462	13.6821	23.5907	28.7909	10.6542	14.6472	45.5868	18.0599	27.4309	45.1682	35.9046	28.5216	53.1366	57.7964	51.5528	20.5842	23.4131	40.7969	66.4022	15.6107	15.7505	30.9943	12.9913	10.6669	43.8067	28.4565	26.7256
CV K4	65.2712	29.7699	25.7558	38.9889	39.7844	28.6725	30.7094	29.4617	45.7042	50.6062	34.8766	55.2378	35.7535	16.6829	27.9527	40.114	45.9185	56.5625	39.8155	25.5527	17.3997	29.9047	30.4656	49.9413	63.4206	41.128	26.0599	45.7465	9.74317	36.2866	40.3505	26.5716	18.8174	16.8392	16.2057	28.9058	57.3903	28.6512	14.1224	42.9528	78.5705	30.6935	6.60498	25.6657	36.8569	17.1894	25.2612	25.425	29.9044
CV K5	37.3866	32.28	11.5371	46.6167	27.3201	17.439	13.3995	12.702	11.0226	33.6094	11.7459	33.2064	28.7612	20.324	12.613	16.5451	29.1379	27.1342	18.5127	12.7247	18.745	13.7317	16.1766	17.0603	28.4894	12.6154	6.83846	24.9724	26.7935	19.5703	13.2454	18.1635	21.0179	16.019	23.5884	19.1572	37.6801	11.6522	25.4918	7.43089	30.2696	16.6474	26.0783	23.7426	11.6277	29.0543	25.2408	25.8429	26.5837
CV K6	66.6351	66.5356	31.4675	54.1446	61.5055	24.0764	60.9518	24.4332	29.6387	25.0793	22.1429	82.2647	17.257	16.9871	50.7255	29.8228	28.4942	26.7108	27.2243	15.0906	34.3683	12.634	17.744	27.893	41.3235	21.0854	24.7749	37.2351	48.1928	9.61986	12.4322	21.477	11.0148	14.5964	51.3411	16.8283	36.3688	24.1354	15.3293	15.3108	44.2997	12.263	29.6474	26.2796	21.1152	17.3541	20.3124	23.5786	22.4961
CV K7	35.4662	70.3287	48.0668	65.5487	53.7055	40.2813	67.8558	50.1663	17.7976	60.112	15.8608	18.5094	46.562	23.3938	29.2152	36.0658	49.9721	23.3095	14.2657	16.252	30.9631	19.3592	12.3597	14.6874	75.2092	33.0017	40.415	46.6304	60.8145	12.3526	26.4164	3.44297	28.4926	16.5743	48.8948	18.3605	50.2605	38.9959	21.8061	17.6534	69.7751	28.2106	26.3077	34.84	12.7678	28.7899	18.2651	37.7759	76.2635
CV K8	38.3996	41.8067	30.4666	49.8918	64.7003	28.0419	32.373	31.9303	30.2579	84.2954	29.4795	52.7787	38.8773	20.9737	42.78	25.3837	31.8649	57.1697	40.735	25.9979	31.1658	28.2652	25.277	34.2052	57.061	26.8904	30.3923	53.4025	60.8949	44.8552	43.9742	45.7912	17.4475	28.8229	46.802	34.3074	53.3359	45.8619	28.0942	31.3264	33.8421	34.3279	20.8273	29.3924	43.6097	18.5369	35.9529	31.0471	30.1515
CV K9	41.7874	85.8865	32.0877	43.903	59.5225	24.8065	31.1299	64.1364	33.8977	48.4414	35.8336	33.264	38.674	54.3477	58.6781	49.8855	39.7749	38.8972	39.9626	33.9629	30.914	52.4305	27.1951	68.0161	48.2513	40.4843	50.3002	44.1438	50.3639	66.5746	45.5567	40.9528	67.1213	72.7762	35.0825	63.702	81.5126	40.9908	47.0717	44.355	19.18	44.9525	57.7981	45.2521	41.5822	38.9767	56.8546	53.1623	38.8427
CV K10	44.1584	70.1611	17.0621	35.2714	71.8587	15.9446	49.5805	33.753	23.3056	41.8902	23.9068	46.1304	21.5689	40.5725	52.7049	60.2009	17.5798	29.8815	27.6501	25.3173	16.6218	20.7323	24.3596	30.5404	28.3252	48.8025	31.5826	23.0003	22.6847	47.1007	26.4906	37.5841	28.6993	25.0019	50.7476	27.732	26.2713	34.5046	35.1967	21.1912	43.6526	22.7348	16.9748	27.0899	12.9061	22.2007	27.8098	22.1707	33.4855
Source data lnPQN
A1L	0.593865	0.227616	1.46247	0.665096	0.425505	1.48833	1.2524	0.642363	1.09656	0.527655	1.09015	0.846827	1.17614	0.633262	1.39165	0.758464	1.01348	1.1602	1.11661	1.46265	1.09888	0.371903	1.61804	0.472621	1.71367	0.742253	0.783972	1.70974	1.69509	0.400884	1.04427	0.987435	0.570417	0.714622	0.77124	1.06177	0.509731	0.703438	0.906956	1.42075	1.02034	0.803659	0.857903	0.856103	1.14668	0.901583	1.04295	1.12517	0.76792
A1R	1.59266	1.38622	1.54361	0.877318	1.01511	1.42415	1.60257	0.680264	0.680954	1.18742	1.07202	1.97174	0.950577	0.841431	0.472882	1.27434	0.630479	0.699276	0.593845	1.31765	0.855686	0.378109	1.08426	0.631829	0.665893	0.593443	0.685182	0.74683	1.43949	0.45248	0.571577	0.562013	0.586307	0.72235	0.919054	1.18792	0.578077	0.577827	1.06561	0.455154	1.01966	0.69903	0.93095	0.617229	0.869111	1.03082	1.17289	1.36215	0.486131
A2L	0.275602	1.25187	2.05764	1.57564	0.338831	1.64426	1.59724	0.564294	1.06245	0.581979	0.925499	0.689629	0.744849	0.469703	1.1525	0.884512	0.463115	1.43911	0.628155	0.862069	0.838356	0.296171	0.660102	0.3336	0.411065	0.335516	0.416453	0.961671	0.434956	0.539566	0.483831	0.643166	0.410627	0.424269	0.235632	0.748506	0.206207	0.33265	0.418411	0.645956	1.17388	1.0304	0.825416	0.734031	0.91066	0.757613	0.467847	0.846503	0.819475
A2R	0.836733	0.72081	1.19096	1.12337	2.43752	1.87791	1.61615	0.435434	0.67307	0.103007	0.715618	1.05213	1.42666	0.724794	0.794522	1.01244	0.529171	2.05793	0.535135	0.978512	0.838149	0.405468	0.671097	0.481266	0.441127	0.464759	0.4442	0.602962	0.29592	0.433835	0.456313	0.718837	0.423396	0.474698	0.445944	0.644888	0.22476	0.27037	0.404559	0.424394	1.05591	0.991105	0.706034	0.765934	0.612159	0.660203	0.526779	0.899719	0.619231
A3L	0.468263	1.09305	1.88604	0.00345342	3.1916	2.30225	1.44159	0.712197	0.68706	1.28775	0.906309	0.594574	1.11475	0.654533	0.315203	1.37631	0.43503	0.449172	0.794176	1.00882	0.659993	0.512282	0.592284	0.446228	0.376338	0.356518	0.482003	0.972701	0.6857	0.468166	0.605524	0.443679	0.340661	0.525391	1.51017	1.04723	0.279485	0.410318	0.478779	0.659879	1.98979	0.841863	0.946669	0.869437	0.767483	0.718674	0.591726	0.853524	0.83005
A3R	0.811432	1.40283	0.808033	0.699815	0.832188	1.313	1.24481	0.521098	0.548257	0.815162	0.868806	1.15739	0.365887	0.638606	0.81413	1.18103	0.41838	1.00426	0.295036	0.932702	0.96955	0.348317	0.659296	0.341249	0.415999	0.256345	0.469314	0.574549	0.676976	0.449976	0.591927	0.827881	0.381177	0.390416	0.917043	0.53208	0.375007	0.388789	0.48352	0.496189	2.48903	0.909982	0.56094	0.934215	0.598017	0.64315	0.61576	0.713596	0.274269
B1L	0.756405	0.472633	0.317298	0.416755	0.19122	0.542711	0.59979	0.152569	0.807194	0.308336	0.651126	0.685331	0.595472	0.419707	0.299267	0.500954	0.261295	0.75851	0.552241	0.596276	0.729671	0.354379	0.722458	0.299927	0.537808	0.721027	0.226732	0.500962	0.445358	0.335826	0.649089	0.320989	0.44333	0.48477	0.603214	0.66104	0.163693	0.673402	0.360491	0.473825	0.875926	0.907525	0.690945	0.655618	0.714911	0.552976	0.192158	0.393135	0.521625
B1R	0.420699	0.535838	0.365386	0.572149	0.547899	0.405408	0.462401	0.255853	1.06875	0.408773	0.684979	0.818995	0.676383	0.528806	0.415968	0.823344	0.273536	0.48648	0.604269	0.502313	0.824102	0.388783	0.896203	0.272261	0.459379	0.462162	0.211189	0.592688	0.304453	0.325987	0.673342	0.256582	0.473865	0.513898	0.68766	0.726448	0.0834277	0.519059	0.308319	0.511911	0.817475	0.689764	0.598658	0.612983	0.750575	0.566728	0.16284	0.552873	0.724004
B2L	0.877415	0.459182	0.279883	0.858428	0.195281	0.490462	0.475638	0.372184	0.920781	0.290265	0.800299	0.552935	0.860039	0.878194	0.541089	0.85355	0.333927	0.719759	0.555317	0.604262	0.996841	0.584135	1.00862	0.610735	0.537834	0.462789	0.215247	0.519361	0.452893	0.477297	0.805713	0.283763	0.519634	0.659885	1.09756	0.780882	0.0472839	0.61377	0.276179	0.376429	1.00208	1.59521	0.772169	0.588455	0.84908	0.657031	0.135975	0.432796	1.18872
B2R	0.445692	0.715875	0.31543	0.812505	0.642262	0.601266	0.475035	0.369447	0.732388	0.329762	0.64492	0.511414	0.855455	0.752422	0.605077	0.685206	0.351533	0.746823	0.581857	0.584511	0.55802	0.422463	0.824884	0.613776	0.564197	0.450244	0.179419	0.567958	0.463429	0.561945	0.8497	0.332946	0.565085	0.645746	1.2791	0.565282	0.117247	0.459054	0.233483	0.393261	1.53096	1.60581	0.800295	0.452994	0.740492	0.619229	0.126126	0.467367	0.698135
B3L	0.498658	0.756275	0.336679	0.328417	0.746755	0.822317	0.599278	0.980997	1.12126	1.51451	1.10656	1.12267	0.919804	1.56239	0.583682	1.47298	0.532898	0.760696	0.925149	0.998947	1.79632	0.998764	0.899908	1.05182	0.541041	0.709952	0.416571	0.54473	0.75621	0.842533	0.911981	0.595069	0.736989	0.842027	3.69809	0.741125	0.203883	0.93014	0.615134	0.480278	2.54497	1.20933	0.981459	0.917239	0.729158	0.895338	0.490465	0.501843	1.25968
B3R	0.605594	0.890604	0.356936	0.767537	0.260138	0.806402	0.784593	0.637328	0.949029	0.52112	0.880097	0.611387	0.890436	0.880261	0.486427	1.18148	0.384543	0.669519	0.610904	0.83215	1.00786	0.883966	0.81016	0.694773	0.471812	0.58532	0.296612	0.480409	0.520086	0.607392	0.706361	0.585109	0.559578	0.878364	2.43026	1.06285	0.135787	0.727726	0.513504	0.483031	1.65498	1.47925	1.11889	0.82868	0.636512	1.02641	0.321371	0.56561	1.27283
C1L	2.11914	1.49596	2.73531	2.39148	1.61728	2.81108	2.05319	1.05039	3.7102	1.03749	1.79555	1.62873	1.40936	1.0716	1.35225	0.961545	0.687082	2.23979	1.77012	1.46863	1.66002	0.515743	2.73688	0.489181	1.56221	0.879951	0.502699	3.03474	0.600422	0.475353	1.18616	0.677768	0.550405	0.808253	1.61302	0.907781	0.197383	1.47521	0.318064	1.90799	1.266	1.28249	1.33464	2.77744	3.06273	1.13368	0.0685399	4.36973	2.40268
C1R	0.534881	0.867143	2.43534	2.3328	1.89601	1.89774	1.69893	0.853108	3.57349	0.71018	2.36566	3.30241	2.07579	0.928124	1.38767	0.833643	0.764897	1.68985	2.20007	1.48428	2.29215	0.803858	2.18802	0.403679	1.09249	0.738858	0.481758	3.08021	0.950593	0.393825	0.858831	0.716846	0.392395	0.570093	2.16217	0.628627	0.121728	1.4074	0.29672	1.59861	1.70807	0.934897	0.96084	2.74704	2.59358	1.18108	0.0572275	2.84482	2.40777
C2L	1.37761	0.302841	2.825	0.678752	0.387687	2.37031	2.9962	0.563453	3.24492	1.61894	1.46704	2.13896	1.59565	0.699892	2.3793	0.533039	0.519799	2.30992	2.23498	1.40615	0.808512	0.482525	2.22974	0.38289	1.06956	0.331577	0.433643	3.70856	0.565194	0.532323	0.449329	0.871589	0.285897	0.477481	3.02274	0.670028	0.0404363	1.21103	0.203299	4.49375	0.7896	0.873579	1.24823	4.80821	2.63663	1.05088	0.0183293	3.0659	1.26159
C2R	1.12246	0.570203	3.52789	4.35308	0.696126	2.69834	2.66383	0.500442	4.0462	1.38762	1.44014	1.66253	1.63218	0.939822	1.05928	0.885924	0.0847725	1.69876	1.97255	1.25927	2.41286	0.41264	1.50847	0.50415	1.35074	0.849076	0.449244	3.23427	0.238008	0.642607	0.960225	0.14678	0.298347	0.329994	1.51286	2.34597	0.120528	0.812153	0.176203	3.23283	5.20792	1.03646	1.01215	3.02126	2.03876	1.13882	0.071645	1.71056	1.66391
C3L	1.0199	1.77897	1.81687	1.39889	0.569361	1.42878	1.28393	0.687511	4.37722	1.20403	2.40007	4.02624	1.77535	0.673856	1.54888	0.863709	0.735314	1.95449	2.286	1.93906	2.61435	0.46296	2.52253	0.445692	0.768973	0.926139	0.581242	4.04849	0.791643	0.424019	1.0235	1.08471	0.263107	0.593605	5.61765	0.920208	0.0897571	1.54049	0.325346	4.94125	2.33899	1.13007	1.15489	4.30857	2.85277	1.38918	0.0416723	3.75743	1.73965
C3R	0.226126	2.692	1.81705	0.90746	0.780276	2.04889	0.964542	0.707382	4.55271	0.492015	2.51173	2.16404	1.51343	0.553376	0.872226	0.740904	0.524875	1.3444	2.96239	1.7	2.32578	0.781471	2.27864	0.357911	1.07774	0.832936	0.512481	2.73187	1.17946	0.47302	0.976829	0.646424	0.218331	0.524318	3.39801	1.14311	0.0663848	1.44997	0.290512	3.95535	3.51883	0.886278	0.892379	2.16189	2.64967	1.32615	0.032203	3.18021	1.42986
D1L	1.41664	1.16602	1.13716	1.36434	1.25396	1.73645	1.66568	0.25535	2.0759	0.40694	1.63358	2.28805	1.14683	0.222845	0.622543	0.255232	0.518747	1.63803	1.14574	0.996452	1.03921	0.240306	1.45251	0.135223	0.810091	0.963256	0.441589	1.5621	0.685971	0.132983	1.33077	0.702241	0.149137	0.358806	1.48995	0.57356	0.182693	0.971549	0.3225	1.01025	0.310862	1.0025	0.798649	1.69271	1.88183	0.806361	0.387767	1.30556	1.24679
D1R	2.63202	0.606991	0.816734	2.20184	0.780973	1.73467	1.3469	0.317473	1.65926	0.788708	1.81896	1.73993	0.667431	0.169528	0.768625	0.268897	0.324296	0.634792	1.64364	0.886059	1.17475	0.29659	0.834959	0.108539	1.44526	1.09309	0.391558	1.93004	0.78975	0.205906	0.744647	0.308675	0.23181	0.312863	1.53044	0.739892	0.0374963	0.717342	0.325025	1.22308	0.247968	1.05555	0.736155	1.59264	1.71727	0.880323	0.25189	1.09971	1.42141
D2L	1.2051	1.25381	1.09308	3.21336	0.27003	1.48175	1.77986	0.11487	0.946432	0.268088	1.84874	0.781593	0.735937	0.220826	0.999989	0.761133	0.358663	1.27643	0.914319	0.911922	0.926416	0.513935	1.47691	0.436718	0.790508	0.749934	0.475069	1.42121	0.813268	0.396517	0.910151	0.435186	0.225392	0.410682	1.10963	0.911475	0.04846	1.08602	0.292171	0.537484	0.376486	1.43166	0.790496	1.52366	1.16214	0.839922	0.221716	0.956557	0.800761
D2R	0.795532	0.643937	0.660483	2.94217	1.0853	1.10969	1.1976	0.213721	1.17701	0.284302	1.41531	1.43042	1.29934	0.246806	0.847194	0.500377	0.542287	2.20017	0.867406	0.915334	1.00026	0.423761	1.16203	0.279867	0.442971	0.70157	0.3667	0.939893	0.728698	0.244616	0.841055	0.590182	0.27484	0.495114	0.998934	0.370517	0.213533	0.901774	0.374288	0.585985	0.918231	1.76337	0.746705	1.0833	0.905751	0.874001	0.222261	0.564789	0.720733
D3L	0.526154	1.17243	0.705018	1.23489	0.850356	1.0539	0.832573	0.230893	0.738914	0.25204	0.940783	0.689837	0.582926	0.227671	0.503239	0.500431	0.212265	0.639672	0.627161	0.539922	0.753787	0.301168	0.725501	0.448156	0.273738	0.437678	0.252266	0.688751	0.623186	0.286218	0.478143	0.631436	0.23709	0.351047	1.28529	0.738747	0.139982	0.572527	0.254092	0.501937	1.42413	0.886203	0.694613	1.12551	0.943935	0.600277	0.215151	0.914771	1.1372
D3R	0.614117	0.884927	0.656805	1.7196	0.810381	0.834757	0.872967	0.278229	0.672234	0.393899	0.671783	0.551133	0.631378	0.286815	0.511178	0.508803	0.141051	0.607756	0.612711	0.538358	0.763342	0.289912	0.844691	0.364474	0.349894	0.331679	0.249574	0.550412	0.694504	0.36391	0.464761	0.587325	0.255835	0.356086	1.26472	0.561459	0.116468	0.518619	0.368316	0.496303	1.88765	0.856583	0.677848	0.852512	0.802106	0.599928	0.300351	0.924221	0.718458
E1L	0.339003	0.652616	0.377441	0.354144	0.886353	0.702652	0.603722	0.265594	0.683434	0.592686	0.753731	0.794611	1.05714	0.574749	0.698286	0.727397	0.937826	0.729709	0.738199	0.785642	0.974994	0.496662	0.840146	0.709883	0.309764	0.723326	0.636268	0.432941	0.944443	0.373181	0.787013	0.498742	0.516641	0.54014	1.24266	0.656822	0.504852	0.596156	0.610746	0.656283	1.73208	0.781759	0.616176	0.679584	0.854409	0.784104	0.291825	0.872109	0.737044
E1R	0.600831	0.363041	0.345441	1.29302	0.420442	0.522499	0.553265	0.276911	0.717555	0.348754	0.651098	0.479127	0.642185	0.597801	0.705286	0.488465	0.759426	0.545583	0.643496	0.695464	0.761186	0.450958	0.675398	0.629492	0.513702	0.526519	0.575963	0.435489	0.794701	0.491048	0.553396	0.550425	0.525584	0.564175	0.900724	0.562785	0.652571	0.590619	0.64645	0.62617	1.1677	0.691531	0.686615	0.4678	0.755782	0.806915	0.360877	0.74955	1.06361
E2L	0.863756	0.711136	0.332069	0.435587	0.587469	0.826743	0.680743	0.304226	0.772656	0.202761	0.853749	0.869526	0.885969	0.39815	0.958833	0.642238	0.759244	0.935208	0.877492	0.892369	1.02712	0.430621	0.990503	0.448398	0.77903	0.764369	0.547891	0.735436	0.94429	0.42678	0.80703	0.646884	0.392068	0.515942	0.648262	0.477271	0.399084	0.714652	0.624264	0.687937	0.961557	1.01226	0.53887	0.739451	1.05448	0.914768	0.350616	1.1671	0.610743
E2R	1.1885	0.704373	0.456684	1.17074	0.649248	0.817457	0.771069	0.243981	0.856826	0.592116	0.688683	0.878167	0.777426	0.572563	0.781174	0.609583	0.681021	0.997401	0.646288	0.781398	1.06666	0.514919	0.949756	0.528707	0.708002	0.690448	0.565793	0.45522	0.877272	0.561131	0.6612	0.665142	0.626149	0.684783	1.31417	0.837141	0.720021	0.785615	1.02988	0.735018	0.758387	1.04746	1.00291	0.721546	0.92961	1.40625	0.503326	0.994852	1.17689
E3L	0.745255	0.569336	0.369229	0.806351	0.933273	0.896429	0.71919	0.21353	0.732127	0.514703	0.629673	0.427546	0.462727	0.363274	0.813394	0.502774	0.379175	0.493875	0.619562	0.622685	0.74324	0.362613	0.675948	0.487452	0.545667	0.76055	0.522478	0.399385	0.400605	0.347629	0.751709	0.796649	0.352642	0.447143	1.06909	0.723352	0.411087	0.750144	0.585637	0.756601	1.04295	0.936561	0.67604	0.960405	0.959623	1.02233	0.274091	1.461	1.09742
E3R	0.919095	1.02662	0.376665	0.795888	0.766742	0.743902	0.572255	0.296443	0.619659	0.476066	0.669593	0.463849	0.611681	0.464132	0.883447	0.712863	0.526828	0.753595	0.508833	0.691941	0.688114	0.536116	0.799415	0.577507	0.623577	0.698844	0.550348	0.503484	0.689623	0.547892	0.696893	0.7793	0.56561	0.667824	1.20844	0.699603	1.01128	0.68398	0.909486	0.740063	0.970261	1.06734	0.986541	0.592116	0.840966	1.51418	0.279029	1.39834	1.2921
F1L	1.47937	0.160292	0.646589	0.762777	2.05158	0.949811	1.93892	0.540329	0.839258	1.06376	0.961469	0.147489	0.856144	0.648679	0.478047	0.840136	1.02018	1.13584	1.22512	1.00159	0.768742	1.36193	0.78931	0.421838	0.266734	0.362208	0.582734	1.27012	0.148589	0.858826	0.790918	1.17614	0.733481	0.598186	1.77982	0.610885	1.01322	0.580446	0.561284	0.518557	0.201256	0.755583	0.873813	0.768601	1.06291	0.906579	0.712028	0.677345	0.753696
F1R	1.24864	0.878456	0.743011	1.0938	1.14157	0.828047	1.40267	0.355279	1.46192	1.25544	1.39286	0.109044	1.18196	0.580568	0.260385	0.501878	1.00363	0.463085	0.809189	0.950038	0.490911	1.10628	1.01708	0.340861	0.863885	0.460851	0.629869	1.2654	0.416184	0.73672	0.758949	0.965487	0.754225	0.835448	1.47196	0.848534	1.18062	0.724253	0.744368	0.485858	0.847148	0.655926	1.05395	1.27439	0.967842	1.03871	0.643695	1.18635	0.703482
F2L	1.22158	0.518307	0.654246	0.00131295	2.77322	0.795632	0.71574	0.607616	1.4214	1.60738	1.08054	1.71487	1.0547	0.871548	0.561459	0.909982	0.827556	0.871094	1.0303	0.965111	0.767152	1.53867	1.11684	0.504232	0.653921	0.673634	0.60249	1.23568	0.82955	0.821412	0.94991	1.0002	0.775312	0.652325	0.82365	0.836172	0.707063	0.540658	0.595498	0.353097	0.660803	0.767218	0.527211	0.640452	0.854634	0.752953	0.828226	0.779212	0.537406
F2R	0.359403	0.16164	0.528805	0.641253	0.546301	0.643734	0.701339	0.619547	1.20893	1.72534	0.930144	0.628356	1.30383	0.741141	1.13238	0.467297	0.977429	0.749891	0.672655	0.857562	1.32327	1.59853	0.84286	0.422925	0.61744	0.558506	0.440407	1.15904	0.760737	0.962157	0.760359	0.819279	0.743559	0.665926	1.07475	0.557359	0.610176	0.377938	0.717081	0.402292	0.77526	0.701768	0.694172	0.869908	0.760796	0.815891	0.696696	0.922962	0.876999
F3L	0.347955	1.07731	0.354436	0.736418	0.709849	0.550699	0.426989	0.794168	0.937514	2.1123	0.859855	0.863589	0.946905	0.915332	1.05632	0.528771	0.481282	0.876053	0.746466	0.709708	0.685438	1.43832	0.759546	0.715907	0.392564	0.532101	0.413943	0.616248	0.663938	0.947793	0.718893	0.899349	0.663964	0.607989	0.590988	0.673379	0.57756	0.460289	0.592407	0.40377	1.24456	0.567498	0.535096	0.710649	0.752597	0.69134	0.645612	1.09473	0.481816
F3R	0.281883	1.10083	0.326793	0.750095	1.12236	0.512437	0.575597	0.672492	0.673141	1.98737	0.760856	0.828699	0.874051	0.743847	0.571064	0.56552	0.581999	0.804672	0.623222	0.706477	0.804359	1.31442	0.731813	0.414423	0.394082	0.452879	0.323381	0.436271	0.403629	0.878047	0.666112	0.593486	0.567425	0.568208	0.406398	0.685722	0.47256	0.426567	0.496775	0.375798	0.870093	0.805638	0.592097	0.845924	0.568846	0.667381	0.422225	0.705293	0.590477
G1L	0.351745	0.220802	0.57407	1.8232	1.0883	1.79881	2.34702	0.349028	1.5239	1.99844	1.44578	1.34298	2.13787	0.229201	1.05355	0.322301	0.539362	0.938199	0.734547	0.913812	0.596495	0.336985	1.13656	0.237976	0.114466	0.531955	0.556856	1.40491	0.855342	0.596137	1.31925	0.440755	0.333686	0.443403	0.70685	0.440987	0.253886	1.07376	0.257736	0.658576	0.189046	1.664	1.03237	1.74495	1.10148	0.843198	0.107042	1.98309	0.459994
G1R	0.483942	0.347637	1.65964	2.42901	0.454368	1.57377	0.968604	0.0934091	1.61518	1.17598	1.23902	1.36055	1.23323	0.154294	0.945093	0.219035	0.2218	1.29515	1.07029	0.699288	0.649563	0.449477	0.911084	0.171939	0.112514	0.264526	0.238198	0.625262	0.742558	0.495619	0.641645	0.43995	0.475871	0.433112	1.08246	0.639236	0.17489	0.917735	0.163682	0.414199	0.047615	0.849684	0.81928	1.227	0.985521	0.777063	0.0779753	1.11503	0.571203
G2L	0.430603	1.25794	0.960414	1.02953	1.05206	1.0349	0.706516	0.34836	1.46942	0.767808	1.72691	1.98131	1.50569	0.320124	0.585745	0.450872	0.227907	1.61865	0.847485	1.01351	1.22503	0.476783	1.27271	0.188236	0.932293	0.67379	0.803603	3.33605	0.381224	0.536787	1.3597	0.408109	0.321429	0.554333	2.16645	0.588009	0.109286	2.73695	0.278071	0.728393	0.329803	1.49791	0.992387	1.00077	1.13962	1.16112	0.0967702	0.885739	2.1279
G2R	0.52372	1.09519	0.393479	0.51574	0.583956	0.662547	0.699446	0.249864	1.07309	0.335822	1.26804	1.28178	1.14139	0.21086	0.504935	0.66491	0.197246	1.94399	0.797727	0.766395	1.0105	0.501757	1.30735	0.177418	0.760433	0.699557	0.962251	3.0618	0.300015	0.564546	1.17572	0.426139	0.229678	0.397542	0.922757	0.455706	0.0883611	2.29114	0.183765	0.636357	0.375785	1.00661	0.622443	0.666539	0.956704	0.713772	0.0839258	1.04581	2.05609
G3L	0.30413	2.10883	0.84973	1.25189	0.909331	0.785211	0.591288	0.493284	1.05951	0.698415	1.13342	1.32962	0.704288	0.267686	0.82404	0.389228	0.207427	1.65425	0.782826	0.670986	0.66117	0.475191	1.09828	0.200329	0.345679	0.757927	1.06079	3.22717	0.162122	0.692674	1.50713	0.446763	0.268495	0.359863	1.03633	0.408337	0.109873	2.28285	0.247193	0.596835	0.801419	0.933227	0.601409	1.00721	0.806191	0.527222	0.128992	0.72393	0.500263
G3R	0.160186	0.833786	1.06471	0.293349	0.133015	0.920389	0.655129	0.173403	1.26334	0.768706	1.24916	1.34381	0.580148	0.251367	0.609188	0.451826	0.210934	1.43001	0.793363	0.785334	0.717307	0.305432	1.13196	0.158907	0.421415	0.447443	0.842075	2.71945	0.29369	0.649344	1.00993	0.446082	0.250605	0.371306	0.728432	0.466465	0.0733193	1.87777	0.182876	0.574908	0.531718	1.07565	0.578399	0.832316	0.894198	0.60775	0.104347	1.20625	0.6179
H1L	1.62601	0.538585	0.525271	0.0701119	2.10462	1.20184	1.38843	0.209978	0.680939	0.649582	0.951637	0.274756	0.385349	0.264617	1.63127	0.455456	0.194842	0.144363	0.722889	0.599054	0.213852	0.222576	0.728685	0.116339	0.111482	0.624885	0.335773	0.352895	0.125593	0.212431	0.769038	0.395725	0.251848	0.30487	0.88277	0.396881	0.0934479	0.598351	0.433975	0.747691	0.452389	1.13726	0.498834	0.680812	0.838846	0.765821	0.185582	0.8997	0.905515
H1R	1.39741	0.145495	0.405583	0.977557	1.1588	0.44986	0.769998	0.0882398	0.533381	0.174136	0.547376	0.419541	0.323377	0.180469	0.646089	0.375336	0.257173	0.422379	0.40492	0.41613	0.490861	0.270928	0.447129	0.0675297	0.320365	0.447905	0.179337	0.424233	0.248624	0.208561	0.639615	0.382137	0.159055	0.224878	0.48569	0.37115	0.104451	0.743853	0.371239	0.390796	0.736854	0.978419	0.421702	0.401292	0.711539	0.613027	0.218975	0.592334	0.620665
H2L	1.2903	0.629125	0.765027	0.792438	0.397224	0.929136	0.949836	0.259867	0.666285	0.413157	0.472088	0.39533	0.344374	0.259152	0.93815	0.486627	0.237128	0.634025	0.476104	0.511198	0.53284	0.309306	0.575128	0.137202	0.637472	0.527463	0.317405	0.63144	0.363568	0.293337	0.666239	0.428993	0.188031	0.380677	1.015	0.453198	0.116523	0.633884	0.543951	0.736303	1.00617	1.2845	0.585355	0.618526	1.04328	0.715002	0.318535	1.31106	0.684813
H2R	1.64159	0.644616	0.593357	0.64465	0.547094	0.882836	0.61226	0.173095	0.417007	0.37743	0.649333	0.511196	0.494576	0.244282	0.786171	0.609982	0.220925	0.893277	0.381888	0.52782	0.579168	0.347947	0.673465	0.153089	0.792764	0.703998	0.306709	0.674226	0.306884	0.507495	0.937967	0.591394	0.209104	0.416648	0.455506	0.696531	0.129379	0.931934	0.582097	0.691331	0.531911	1.6153	0.68911	0.565638	1.06437	0.844532	0.291799	1.19723	1.31099
H3L	0.509622	0.440984	0.961813	0.824432	0.771099	0.976592	0.655347	0.254789	1.01906	1.49007	0.958711	0.398317	0.801521	0.349776	1.83179	0.744516	0.436898	0.931459	1.04091	0.846714	0.624829	0.441785	0.948578	0.200934	0.97589	0.946027	0.461878	1.43331	0.776978	0.485463	1.78232	1.09571	0.236219	0.513664	1.62142	0.86559	0.302457	1.68568	0.797388	1.12239	1.13585	2.26005	0.743124	0.985262	2.10234	0.898526	0.475224	1.6142	1.27487
H3R	0.78117	0.341024	0.599293	1.14046	0.757805	0.82758	0.852781	0.236944	0.737041	0.300258	0.931539	1.02459	0.683819	0.289752	0.943999	0.675521	0.277368	1.31398	0.655002	0.725761	0.408205	0.472223	0.812377	0.190969	1.04601	0.793759	0.447457	0.8831	0.355107	0.625222	1.29497	0.655292	0.252679	0.503073	1.1411	0.602382	0.257336	1.50075	0.707662	0.84412	0.845323	2.17379	0.695126	0.657604	1.70993	1.0445	0.435925	1.30284	0.945394
I1L	0.335718	0.617477	1.0357	0.896004	1.66446	1.08337	0.970427	3.28993	1.07288	3.50348	1.1349	0.914866	1.10354	2.40513	1.78815	1.6251	3.15288	0.855124	1.98079	1.73915	1.24202	2.19013	1.05846	2.21386	1.18291	1.87372	1.83552	0.687101	2.59606	1.79793	1.0588	2.09469	2.42093	2.02778	0.693518	1.29984	2.28302	0.656068	2.25398	1.31215	1.56428	0.712864	2.06115	0.779441	0.742252	1.31881	2.73552	0.865132	0.6426
I1R	1.39185	0.791991	1.5294	1.50956	1.43277	1.49959	1.47109	2.33111	0.961693	2.77651	0.887778	1.20266	1.14395	1.78432	1.38146	0.774584	2.39269	0.750755	1.16949	1.39447	0.919568	1.62204	0.898441	1.56241	0.849179	1.54286	1.36782	0.493747	2.06035	1.37085	1.08043	1.53528	1.82619	1.53966	0.792222	1.12795	1.35378	0.671875	1.66333	1.07904	1.33868	0.771585	1.70334	1.61182	1.02478	1.51041	1.98647	1.51428	0.999377
I2L	0.777983	1.18705	1.36445	1.03477	1.15728	1.13638	0.854643	3.22203	0.746814	2.29471	0.669552	0.633263	0.965883	1.90445	0.948434	1.17871	2.34119	0.605906	1.10322	1.24259	1.5439	1.70888	0.768133	2.20939	1.00676	1.29545	1.53775	0.456751	1.1979	1.94761	0.815625	1.46303	2.21841	1.93703	0.858747	2.4096	2.34801	0.538508	1.99571	1.18847	1.4116	0.717946	2.05328	0.773006	0.783944	1.32924	2.1378	1.29086	0.647348
I2R	1.13615	1.46389	1.39239	1.02358	0.887785	1.34506	1.1966	2.59722	1.09238	2.13245	1.10184	0.713925	1.04142	2.08156	1.26134	1.67525	2.04315	0.994295	1.50386	1.41567	1.54482	1.28332	1.00421	2.0078	1.29334	1.64143	1.63937	0.842189	1.58123	1.88367	0.973359	1.72355	1.99768	1.71644	1.2485	1.93144	1.72569	0.780591	1.9957	1.19394	1.08534	0.860622	1.85011	1.48858	1.17714	1.34704	2.04999	2.07948	1.0841
I3L	1.20082	4.97323	1.69083	2.2639	4.01203	1.495	1.72863	9.57332	1.85458	6.71924	1.88302	1.52593	2.34383	5.88228	4.12271	3.26106	5.44046	1.6383	3.0416	2.8768	2.2184	4.66887	1.61937	7.29753	2.75121	3.56539	4.31522	1.33728	4.73679	6.22478	2.43989	3.84901	7.61216	7.0136	1.68908	5.43386	8.93794	1.50268	5.01986	2.9154	1.02679	1.88034	5.8814	2.54045	2.08727	3.05316	6.56179	3.83862	1.70275
I3R	0.718632	4.34244	2.53475	2.4243	2.34554	2.07411	1.91612	4.34374	0.997466	3.45411	1.18923	0.953125	1.613	3.09788	2.31613	1.6531	3.66871	1.4474	1.98221	1.87263	1.1969	2.56967	1.10567	3.64076	1.42517	2.17516	2.59356	1.22978	2.68442	3.09131	1.54269	2.41937	3.75871	3.00746	1.35862	2.54181	4.42843	0.9887	2.81197	1.76656	0.981446	1.32756	3.02492	1.44885	1.25951	2.08825	3.04163	2.79147	1.40961
J1L	1.00945	0.919789	1.29998	1.50865	1.302	1.41165	1.56635	0.28337	1.45145	0.573581	1.52767	1.16209	1.71656	0.16373	0.680549	0.492988	0.366619	1.15178	0.658091	1.11338	1.22913	0.311377	0.978085	0.118062	0.827266	0.722786	0.304562	0.781164	0.521792	0.185167	1.32287	0.672836	0.181743	0.403643	1.25815	0.993148	0.20697	0.996621	0.685697	0.942864	0.428008	1.53077	0.701654	0.948414	0.764362	1.23602	0.477813	1.09153	0.911012
J1R	0.761846	1.24734	1.18721	1.20793	1.11208	1.48597	0.575299	0.168332	0.921637	0.237496	1.49242	0.715366	1.33127	0.169912	1.23638	0.970118	0.349708	1.28796	0.578524	1.07755	1.22818	0.371991	1.15538	0.109671	1.02459	0.780253	0.341597	1.07115	0.620011	0.277303	1.28034	0.652646	0.139187	0.42859	1.34683	0.577512	0.156633	1.23135	0.920556	1.05629	0.516729	1.43212	0.746712	0.770091	0.758347	1.40793	0.638737	1.104	1.0625
J2L	2.29287	2.43467	1.59711	1.50191	1.44906	1.93224	0.973849	0.239204	0.959272	0.568578	1.21508	0.748041	1.03412	0.0956681	0.538363	0.384415	0.234683	1.05995	0.469705	0.726391	0.921378	0.319528	1.08097	0.119904	0.894112	0.39859	0.195521	0.734984	0.452251	0.3915	1.48762	0.440721	0.164413	0.487653	2.39301	0.90675	0.131105	1.25548	0.735199	1.0354	0.244988	1.60176	0.861631	0.923876	0.886362	1.20202	0.404851	1.88425	1.80185
J2R	1.34093	1.32558	1.24346	0.468552	0.786613	1.47402	1.04656	0.310256	0.990659	0.481994	1.27665	0.838672	1.11133	0.112745	0.3899	0.358411	0.251248	1.08672	0.598705	0.838529	1.1706	0.436577	0.982207	0.0934581	0.777912	0.33517	0.23995	0.857354	0.310067	0.280822	1.41836	0.548314	0.214386	0.526299	2.83774	1.02814	0.144247	1.22126	0.682844	1.20766	0.188563	1.67209	0.777905	0.719364	0.892145	1.31625	0.371673	1.40669	1.242
J3L	0.831541	2.08842	1.58854	1.80507	2.15046	1.19745	0.818412	0.111182	0.993382	0.405539	0.860941	0.640562	1.06932	0.0872651	0.274166	0.302429	0.30459	1.48515	0.580437	0.682671	0.798492	0.240091	0.678402	0.073146	0.494223	0.339033	0.155551	0.526879	0.56413	0.180406	1.18529	0.437616	0.118859	0.297578	0.875974	0.653157	0.0951554	0.796054	0.463163	0.879121	0.39602	0.976615	0.534579	1.33242	0.674321	0.970195	0.60274	1.1902	1.12186
J3R	1.52975	5.09348	1.81519	1.2662	4.47649	1.55711	2.21026	0.294269	0.74335	0.901462	0.877832	0.15424	1.07785	0.0512351	0.877416	0.200137	0.28513	2.13951	0.2555	0.600747	1.04445	0.290863	0.602722	0.0475406	0.505505	0.226586	0.17543	0.959913	0.605201	0.0745763	0.594255	0.174401	0.0942204	0.274095	0.924893	0.543221	0.124233	0.394115	0.289144	0.610806	0.17343	0.979432	0.601272	0.667864	0.660526	0.719675	0.312865	1.35981	0.675185
QC1	0.926361	0.992177	0.754862	0.751033	0.992556	0.862455	0.856738	0.812299	0.851686	0.881498	0.814925	0.973031	0.828339	0.834617	0.894958	0.781254	0.784768	0.827873	0.834535	0.837271	0.904237	0.880017	0.829269	0.840678	0.955262	0.810709	0.813476	0.837835	0.85693	0.791243	0.857349	0.780059	0.852474	0.834654	0.7467	0.823253	0.826729	0.838612	0.816447	0.892035	0.843663	0.823622	0.859386	0.929171	0.841247	0.843394	0.833557	0.907496	0.877271
QC2	0.676406	0.703769	0.967774	1.00994	0.394232	0.797306	0.836018	0.885829	0.809384	0.771103	0.883063	0.579131	0.814584	0.856461	0.725373	1.03179	0.951434	0.844431	0.887147	0.83849	0.711011	0.806534	0.872168	0.858957	0.63375	0.951603	0.887779	0.830009	0.831342	0.942938	0.772213	0.961014	0.833123	0.863302	1.06336	0.880358	0.918334	0.878656	0.907647	0.75297	0.875967	0.87773	0.82368	0.632927	0.829528	0.830851	0.879297	0.691158	0.781106
QC3	0.94727	0.618331	0.867405	0.887848	1.04122	0.861828	0.782756	0.917327	0.90534	0.800159	0.900653	0.870796	0.998048	0.86305	0.872681	0.679031	0.869662	0.92372	0.775586	0.894978	0.941853	0.782232	0.836026	0.822842	0.922205	0.737008	0.886814	0.899746	0.814468	0.853029	0.981551	0.868234	0.82661	0.846356	0.791589	0.87485	0.773888	0.79496	0.825921	0.846518	0.759704	0.860104	0.819611	0.906502	0.903113	0.880789	0.811567	0.936532	0.852048
QC4	0.593063	1.13576	0.890447	0.877047	0.685012	0.789113	0.906028	0.756715	0.767509	0.720772	0.792266	1.01047	0.800036	0.825899	0.986335	0.907691	0.840966	0.834933	0.879553	0.821973	0.81861	0.811561	0.888668	0.873194	0.904878	0.867844	0.79419	0.890012	0.744519	0.780928	0.699022	0.776808	0.862608	0.826711	0.796063	0.754747	0.756568	0.833068	0.800998	0.79878	0.851797	0.852598	0.878546	0.772777	0.800847	0.832307	0.840596	0.871534	0.78107
QC5	1.22109	0.829634	0.725728	0.654892	0.936073	0.787733	0.821311	0.846999	0.892813	0.908167	0.80074	0.721383	0.816703	0.828505	0.689828	0.736264	0.792543	0.774116	0.894718	0.821671	0.876712	0.9153	0.8202	0.845535	0.834806	0.94683	0.859819	0.767472	0.931928	0.896277	0.891768	0.879458	0.84564	0.823993	0.692743	0.909397	0.889424	0.880981	0.924063	0.966189	0.810027	0.798107	0.831074	0.986682	0.865863	0.818088	0.876812	0.784717	1.0466
QC6	0.535645	0.567404	0.89889	0.942518	0.820978	1.05114	0.806862	0.890132	0.819652	1.01453	0.908349	0.789509	0.742109	0.861744	0.837476	1.10042	0.831865	0.929309	0.710641	0.846404	0.789135	0.837985	0.780555	0.798499	0.754873	0.670791	0.8406	0.857214	0.891278	0.836764	0.856814	0.811413	0.827295	0.9131	1.24991	0.876536	0.963562	0.872491	0.801693	0.695813	0.988947	0.854733	0.850291	0.67275	0.820424	0.871111	0.814	0.857139	0.558382
QC7	1.00523	0.885769	0.905682	0.782725	0.979999	0.668255	0.929591	0.808362	0.853754	0.565229	0.840015	1.04775	1.0097	0.846976	0.822842	0.620724	0.90477	0.751147	0.91397	0.867086	0.835932	0.802221	0.91473	0.874689	0.77053	0.93256	0.802185	0.773622	0.738305	0.793658	0.823675	0.857269	0.823067	0.769495	0.552252	0.73892	0.670824	0.714073	0.785463	0.945473	0.709683	0.860537	0.768464	0.990584	0.827812	0.822011	0.827909	0.844688	1.0173
QC8	0.675791	0.937273	0.648035	1.00072	0.492691	0.84969	0.744788	0.82486	0.814942	1.02606	0.801359	0.574598	0.729387	0.832742	1.05546	0.795712	0.768796	0.784113	0.909388	0.821784	0.84599	0.832939	0.830071	0.811756	0.956239	0.857029	0.9133	0.883438	0.822982	0.877336	0.863199	0.890756	0.866602	0.849571	0.75081	0.844948	0.928565	0.941092	0.868247	0.756561	0.819998	0.821634	0.940602	0.701871	0.860954	0.82631	0.84544	0.804639	0.873306
QC9	0.983664	0.910851	1.05346	0.654757	1.15426	0.903883	0.84695	0.882635	0.86142	0.829259	0.833325	1.00933	0.863984	0.803065	0.623162	0.857614	0.85965	1.01937	0.713071	0.810023	0.8233	0.868293	0.765519	0.857698	0.861364	0.802436	0.817488	0.870691	0.949739	0.823631	0.830853	0.762486	0.818122	0.86069	1.02949	0.903953	0.785368	0.829652	0.907537	0.92695	0.90956	0.831078	0.77841	0.950879	0.852366	0.864687	0.870311	0.872175	0.696002
QC10	0.827449	0.697149	0.762859	0.827877	0.721772	0.814047	0.93235	0.811435	0.8509	0.795596	0.878144	0.789818	0.805401	0.869069	0.531551	1.23469	0.951361	0.881662	0.84629	0.880048	0.934977	0.85216	0.928507	0.845128	0.771177	0.804491	0.736343	0.915579	0.874428	0.887864	0.760909	0.785235	0.895743	0.854249	0.658809	0.936668	0.941004	0.8443	0.783643	0.753591	0.831976	0.870443	0.870267	0.753877	0.811414	0.857344	0.81333	0.877219	0.873978
QC11	0.838415	0.903001	0.853418	0.894755	0.859899	0.850279	0.804343	0.856808	0.841356	0.867083	0.833538	0.852891	0.870769	0.842947	1.05659	0.61756	0.780637	0.761753	0.872527	0.836594	0.807841	0.838688	0.82042	0.845272	0.883183	0.875163	0.903593	0.790457	0.802374	0.827766	0.893378	0.886719	0.824144	0.83853	0.891739	0.782434	0.806157	0.846111	0.864427	0.880818	0.841311	0.83691	0.843287	0.877045	0.861598	0.836942	0.857719	0.825497	0.861132
[truncated: 192 more columns]

## Sheet: Sheet 7 Paired statistics
Sheet 7		Paired statistics			Calculation of paired statistics between left and right side of sampling
Side	Sample name	CE(16:1)	CE(18:0)	CE(18:1)	CE(20:0)	CE(20:1)	CE(24:0)	CE(24:1)	Cer(32:0-2)_d18:0/14:0	Cer(32:2-3)_d16:1/16:1	Cer(33:0-2)_d18:0/15:0	Cer(33:2-1)_d16:0/17:2	Cer(33:2-2)_d16:1/17:1	Cer(33:2-3)_d18:1/15:1	Cer(34:0-2)_d18:0/16:0	Cer(34:0-3)_d20:0/14:0	Cer(34:1-4)_d18:1/16:0	Cer(34:1-5)_d18:0/16:1	Cer(34:2-1)_d16:0/18:2	Cer(34:2-5)_d16:1/18:1	Cer(34:2-6)_d18:1/16:1	Cer(34:3-4)_d18:2/16:1	Cer(35:0-2)_d18:0/17:0	Cer(35:2-3)_d18:1/17:1	Cer(36:0-2)_d18:0/18:0	Cer(36:0-3)_d20:0/16:0	Cer(36:2-4)_d16:1/20:1	Cer(36:2-5)_d18:1/18:1	Cer(36:2-7)_d20:1/16:1	Cer(36:3-1)_d18:2/18:1	Cer(37:0-2)_d18:0/19:0	Cer(37:0-3)_d20:0/17:0	Cer(37:2-3)_d20:1/17:1	Cer(38:0-2)_d18:0/20:0	Cer(38:0-3)_d20:0/18:0	Cer(38:1-1)_d16:1/22:0	Cer(38:1-3)_d18:1/20:0	Cer(38:1-4)_d18:0/20:1	Cer(38:2-4)_d16:1/22:1	Cer(38:2-5)_d18:1/20:1	Cer(38:2-7)_d20:1/18:1	Cer(38:6-1)_d18:1/20:5	Cer(39:0-3)_d20:0/19:0	Cer(40:0-2)_d18:0/22:0	Cer(40:1-1)_d16:1/24:0	Cer(40:2-3)_d16:1/24:1	Cer(40:2-4)_d18:1/22:1	Cer(40:3-4)_d18:1/22:2	Cer(41:1-1)_d16:1/25:0
L	J1L	1.00945	0.919789	1.29998	1.50865	1.302	1.41165	1.56635	0.28337	1.45145	0.573581	1.52767	1.16209	1.71656	0.16373	0.680549	0.492988	0.366619	1.15178	0.658091	1.11338	1.22913	0.311377	0.978085	0.118062	0.827266	0.722786	0.304562	0.781164	0.521792	0.185167	1.32287	0.672836	0.181743	0.403643	1.25815	0.993148	0.20697	0.996621	0.685697	0.942864	0.428008	1.53077	0.701654	0.948414	0.764362	1.23602	0.477813	1.09153
L	J2L	2.29287	2.43467	1.59711	1.50191	1.44906	1.93224	0.973849	0.239204	0.959272	0.568578	1.21508	0.748041	1.03412	0.0956681	0.538363	0.384415	0.234683	1.05995	0.469705	0.726391	0.921378	0.319528	1.08097	0.119904	0.894112	0.39859	0.195521	0.734984	0.452251	0.3915	1.48762	0.440721	0.164413	0.487653	2.39301	0.90675	0.131105	1.25548	0.735199	1.0354	0.244988	1.60176	0.861631	0.923876	0.886362	1.20202	0.404851	1.88425
L	J3L	0.831541	2.08842	1.58854	1.80507	2.15046	1.19745	0.818412	0.111182	0.993382	0.405539	0.860941	0.640562	1.06932	0.0872651	0.274166	0.302429	0.30459	1.48515	0.580437	0.682671	0.798492	0.240091	0.678402	0.073146	0.494223	0.339033	0.155551	0.526879	0.56413	0.180406	1.18529	0.437616	0.118859	0.297578	0.875974	0.653157	0.0951554	0.796054	0.463163	0.879121	0.39602	0.976615	0.534579	1.33242	0.674321	0.970195	0.60274	1.1902
L	A1L	0.593865	0.227616	1.46247	0.665096	0.425505	1.48833	1.2524	0.642363	1.09656	0.527655	1.09015	0.846827	1.17614	0.633262	1.39165	0.758464	1.01348	1.1602	1.11661	1.46265	1.09888	0.371903	1.61804	0.472621	1.71367	0.742253	0.783972	1.70974	1.69509	0.400884	1.04427	0.987435	0.570417	0.714622	0.77124	1.06177	0.509731	0.703438	0.906956	1.42075	1.02034	0.803659	0.857903	0.856103	1.14668	0.901583	1.04295	1.12517
L	A2L	0.275602	1.25187	2.05764	1.57564	0.338831	1.64426	1.59724	0.564294	1.06245	0.581979	0.925499	0.689629	0.744849	0.469703	1.1525	0.884512	0.463115	1.43911	0.628155	0.862069	0.838356	0.296171	0.660102	0.3336	0.411065	0.335516	0.416453	0.961671	0.434956	0.539566	0.483831	0.643166	0.410627	0.424269	0.235632	0.748506	0.206207	0.33265	0.418411	0.645956	1.17388	1.0304	0.825416	0.734031	0.91066	0.757613	0.467847	0.846503
L	A3L	0.468263	1.09305	1.88604	0.00345342	3.1916	2.30225	1.44159	0.712197	0.68706	1.28775	0.906309	0.594574	1.11475	0.654533	0.315203	1.37631	0.43503	0.449172	0.794176	1.00882	0.659993	0.512282	0.592284	0.446228	0.376338	0.356518	0.482003	0.972701	0.6857	0.468166	0.605524	0.443679	0.340661	0.525391	1.51017	1.04723	0.279485	0.410318	0.478779	0.659879	1.98979	0.841863	0.946669	0.869437	0.767483	0.718674	0.591726	0.853524
L	B1L	0.756405	0.472633	0.317298	0.416755	0.19122	0.542711	0.59979	0.152569	0.807194	0.308336	0.651126	0.685331	0.595472	0.419707	0.299267	0.500954	0.261295	0.75851	0.552241	0.596276	0.729671	0.354379	0.722458	0.299927	0.537808	0.721027	0.226732	0.500962	0.445358	0.335826	0.649089	0.320989	0.44333	0.48477	0.603214	0.66104	0.163693	0.673402	0.360491	0.473825	0.875926	0.907525	0.690945	0.655618	0.714911	0.552976	0.192158	0.393135
L	B2L	0.877415	0.459182	0.279883	0.858428	0.195281	0.490462	0.475638	0.372184	0.920781	0.290265	0.800299	0.552935	0.860039	0.878194	0.541089	0.85355	0.333927	0.719759	0.555317	0.604262	0.996841	0.584135	1.00862	0.610735	0.537834	0.462789	0.215247	0.519361	0.452893	0.477297	0.805713	0.283763	0.519634	0.659885	1.09756	0.780882	0.0472839	0.61377	0.276179	0.376429	1.00208	1.59521	0.772169	0.588455	0.84908	0.657031	0.135975	0.432796
L	B3L	0.498658	0.756275	0.336679	0.328417	0.746755	0.822317	0.599278	0.980997	1.12126	1.51451	1.10656	1.12267	0.919804	1.56239	0.583682	1.47298	0.532898	0.760696	0.925149	0.998947	1.79632	0.998764	0.899908	1.05182	0.541041	0.709952	0.416571	0.54473	0.75621	0.842533	0.911981	0.595069	0.736989	0.842027	3.69809	0.741125	0.203883	0.93014	0.615134	0.480278	2.54497	1.20933	0.981459	0.917239	0.729158	0.895338	0.490465	0.501843
L	C1L	2.11914	1.49596	2.73531	2.39148	1.61728	2.81108	2.05319	1.05039	3.7102	1.03749	1.79555	1.62873	1.40936	1.0716	1.35225	0.961545	0.687082	2.23979	1.77012	1.46863	1.66002	0.515743	2.73688	0.489181	1.56221	0.879951	0.502699	3.03474	0.600422	0.475353	1.18616	0.677768	0.550405	0.808253	1.61302	0.907781	0.197383	1.47521	0.318064	1.90799	1.266	1.28249	1.33464	2.77744	3.06273	1.13368	0.0685399	4.36973
L	C2L	1.37761	0.302841	2.825	0.678752	0.387687	2.37031	2.9962	0.563453	3.24492	1.61894	1.46704	2.13896	1.59565	0.699892	2.3793	0.533039	0.519799	2.30992	2.23498	1.40615	0.808512	0.482525	2.22974	0.38289	1.06956	0.331577	0.433643	3.70856	0.565194	0.532323	0.449329	0.871589	0.285897	0.477481	3.02274	0.670028	0.0404363	1.21103	0.203299	4.49375	0.7896	0.873579	1.24823	4.80821	2.63663	1.05088	0.0183293	3.0659
L	C3L	1.0199	1.77897	1.81687	1.39889	0.569361	1.42878	1.28393	0.687511	4.37722	1.20403	2.40007	4.02624	1.77535	0.673856	1.54888	0.863709	0.735314	1.95449	2.286	1.93906	2.61435	0.46296	2.52253	0.445692	0.768973	0.926139	0.581242	4.04849	0.791643	0.424019	1.0235	1.08471	0.263107	0.593605	5.61765	0.920208	0.0897571	1.54049	0.325346	4.94125	2.33899	1.13007	1.15489	4.30857	2.85277	1.38918	0.0416723	3.75743
L	D1L	1.41664	1.16602	1.13716	1.36434	1.25396	1.73645	1.66568	0.25535	2.0759	0.40694	1.63358	2.28805	1.14683	0.222845	0.622543	0.255232	0.518747	1.63803	1.14574	0.996452	1.03921	0.240306	1.45251	0.135223	0.810091	0.963256	0.441589	1.5621	0.685971	0.132983	1.33077	0.702241	0.149137	0.358806	1.48995	0.57356	0.182693	0.971549	0.3225	1.01025	0.310862	1.0025	0.798649	1.69271	1.88183	0.806361	0.387767	1.30556
L	D2L	1.2051	1.25381	1.09308	3.21336	0.27003	1.48175	1.77986	0.11487	0.946432	0.268088	1.84874	0.781593	0.735937	0.220826	0.999989	0.761133	0.358663	1.27643	0.914319	0.911922	0.926416	0.513935	1.47691	0.436718	0.790508	0.749934	0.475069	1.42121	0.813268	0.396517	0.910151	0.435186	0.225392	0.410682	1.10963	0.911475	0.04846	1.08602	0.292171	0.537484	0.376486	1.43166	0.790496	1.52366	1.16214	0.839922	0.221716	0.956557
L	D3L	0.526154	1.17243	0.705018	1.23489	0.850356	1.0539	0.832573	0.230893	0.738914	0.25204	0.940783	0.689837	0.582926	0.227671	0.503239	0.500431	0.212265	0.639672	0.627161	0.539922	0.753787	0.301168	0.725501	0.448156	0.273738	0.437678	0.252266	0.688751	0.623186	0.286218	0.478143	0.631436	0.23709	0.351047	1.28529	0.738747	0.139982	0.572527	0.254092	0.501937	1.42413	0.886203	0.694613	1.12551	0.943935	0.600277	0.215151	0.914771
L	E1L	0.339003	0.652616	0.377441	0.354144	0.886353	0.702652	0.603722	0.265594	0.683434	0.592686	0.753731	0.794611	1.05714	0.574749	0.698286	0.727397	0.937826	0.729709	0.738199	0.785642	0.974994	0.496662	0.840146	0.709883	0.309764	0.723326	0.636268	0.432941	0.944443	0.373181	0.787013	0.498742	0.516641	0.54014	1.24266	0.656822	0.504852	0.596156	0.610746	0.656283	1.73208	0.781759	0.616176	0.679584	0.854409	0.784104	0.291825	0.872109
L	E2L	0.863756	0.711136	0.332069	0.435587	0.587469	0.826743	0.680743	0.304226	0.772656	0.202761	0.853749	0.869526	0.885969	0.39815	0.958833	0.642238	0.759244	0.935208	0.877492	0.892369	1.02712	0.430621	0.990503	0.448398	0.77903	0.764369	0.547891	0.735436	0.94429	0.42678	0.80703	0.646884	0.392068	0.515942	0.648262	0.477271	0.399084	0.714652	0.624264	0.687937	0.961557	1.01226	0.53887	0.739451	1.05448	0.914768	0.350616	1.1671
L	E3L	0.745255	0.569336	0.369229	0.806351	0.933273	0.896429	0.71919	0.21353	0.732127	0.514703	0.629673	0.427546	0.462727	0.363274	0.813394	0.502774	0.379175	0.493875	0.619562	0.622685	0.74324	0.362613	0.675948	0.487452	0.545667	0.76055	0.522478	0.399385	0.400605	0.347629	0.751709	0.796649	0.352642	0.447143	1.06909	0.723352	0.411087	0.750144	0.585637	0.756601	1.04295	0.936561	0.67604	0.960405	0.959623	1.02233	0.274091	1.461
L	F1L	1.47937	0.160292	0.646589	0.762777	2.05158	0.949811	1.93892	0.540329	0.839258	1.06376	0.961469	0.147489	0.856144	0.648679	0.478047	0.840136	1.02018	1.13584	1.22512	1.00159	0.768742	1.36193	0.78931	0.421838	0.266734	0.362208	0.582734	1.27012	0.148589	0.858826	0.790918	1.17614	0.733481	0.598186	1.77982	0.610885	1.01322	0.580446	0.561284	0.518557	0.201256	0.755583	0.873813	0.768601	1.06291	0.906579	0.712028	0.677345
L	F2L	1.22158	0.518307	0.654246	0.00131295	2.77322	0.795632	0.71574	0.607616	1.4214	1.60738	1.08054	1.71487	1.0547	0.871548	0.561459	0.909982	0.827556	0.871094	1.0303	0.965111	0.767152	1.53867	1.11684	0.504232	0.653921	0.673634	0.60249	1.23568	0.82955	0.821412	0.94991	1.0002	0.775312	0.652325	0.82365	0.836172	0.707063	0.540658	0.595498	0.353097	0.660803	0.767218	0.527211	0.640452	0.854634	0.752953	0.828226	0.779212
L	F3L	0.347955	1.07731	0.354436	0.736418	0.709849	0.550699	0.426989	0.794168	0.937514	2.1123	0.859855	0.863589	0.946905	0.915332	1.05632	0.528771	0.481282	0.876053	0.746466	0.709708	0.685438	1.43832	0.759546	0.715907	0.392564	0.532101	0.413943	0.616248	0.663938	0.947793	0.718893	0.899349	0.663964	0.607989	0.590988	0.673379	0.57756	0.460289	0.592407	0.40377	1.24456	0.567498	0.535096	0.710649	0.752597	0.69134	0.645612	1.09473
L	G1L	0.351745	0.220802	0.57407	1.8232	1.0883	1.79881	2.34702	0.349028	1.5239	1.99844	1.44578	1.34298	2.13787	0.229201	1.05355	0.322301	0.539362	0.938199	0.734547	0.913812	0.596495	0.336985	1.13656	0.237976	0.114466	0.531955	0.556856	1.40491	0.855342	0.596137	1.31925	0.440755	0.333686	0.443403	0.70685	0.440987	0.253886	1.07376	0.257736	0.658576	0.189046	1.664	1.03237	1.74495	1.10148	0.843198	0.107042	1.98309
L	G2L	0.430603	1.25794	0.960414	1.02953	1.05206	1.0349	0.706516	0.34836	1.46942	0.767808	1.72691	1.98131	1.50569	0.320124	0.585745	0.450872	0.227907	1.61865	0.847485	1.01351	1.22503	0.476783	1.27271	0.188236	0.932293	0.67379	0.803603	3.33605	0.381224	0.536787	1.3597	0.408109	0.321429	0.554333	2.16645	0.588009	0.109286	2.73695	0.278071	0.728393	0.329803	1.49791	0.992387	1.00077	1.13962	1.16112	0.0967702	0.885739
L	G3L	0.30413	2.10883	0.84973	1.25189	0.909331	0.785211	0.591288	0.493284	1.05951	0.698415	1.13342	1.32962	0.704288	0.267686	0.82404	0.389228	0.207427	1.65425	0.782826	0.670986	0.66117	0.475191	1.09828	0.200329	0.345679	0.757927	1.06079	3.22717	0.162122	0.692674	1.50713	0.446763	0.268495	0.359863	1.03633	0.408337	0.109873	2.28285	0.247193	0.596835	0.801419	0.933227	0.601409	1.00721	0.806191	0.527222	0.128992	0.72393
L	H1L	1.62601	0.538585	0.525271	0.0701119	2.10462	1.20184	1.38843	0.209978	0.680939	0.649582	0.951637	0.274756	0.385349	0.264617	1.63127	0.455456	0.194842	0.144363	0.722889	0.599054	0.213852	0.222576	0.728685	0.116339	0.111482	0.624885	0.335773	0.352895	0.125593	0.212431	0.769038	0.395725	0.251848	0.30487	0.88277	0.396881	0.0934479	0.598351	0.433975	0.747691	0.452389	1.13726	0.498834	0.680812	0.838846	0.765821	0.185582	0.8997
L	H2L	1.2903	0.629125	0.765027	0.792438	0.397224	0.929136	0.949836	0.259867	0.666285	0.413157	0.472088	0.39533	0.344374	0.259152	0.93815	0.486627	0.237128	0.634025	0.476104	0.511198	0.53284	0.309306	0.575128	0.137202	0.637472	0.527463	0.317405	0.63144	0.363568	0.293337	0.666239	0.428993	0.188031	0.380677	1.015	0.453198	0.116523	0.633884	0.543951	0.736303	1.00617	1.2845	0.585355	0.618526	1.04328	0.715002	0.318535	1.31106
L	H3L	0.509622	0.440984	0.961813	0.824432	0.771099	0.976592	0.655347	0.254789	1.01906	1.49007	0.958711	0.398317	0.801521	0.349776	1.83179	0.744516	0.436898	0.931459	1.04091	0.846714	0.624829	0.441785	0.948578	0.200934	0.97589	0.946027	0.461878	1.43331	0.776978	0.485463	1.78232	1.09571	0.236219	0.513664	1.62142	0.86559	0.302457	1.68568	0.797388	1.12239	1.13585	2.26005	0.743124	0.985262	2.10234	0.898526	0.475224	1.6142
L	I1L	0.335718	0.617477	1.0357	0.896004	1.66446	1.08337	0.970427	3.28993	1.07288	3.50348	1.1349	0.914866	1.10354	2.40513	1.78815	1.6251	3.15288	0.855124	1.98079	1.73915	1.24202	2.19013	1.05846	2.21386	1.18291	1.87372	1.83552	0.687101	2.59606	1.79793	1.0588	2.09469	2.42093	2.02778	0.693518	1.29984	2.28302	0.656068	2.25398	1.31215	1.56428	0.712864	2.06115	0.779441	0.742252	1.31881	2.73552	0.865132
L	I2L	0.777983	1.18705	1.36445	1.03477	1.15728	1.13638	0.854643	3.22203	0.746814	2.29471	0.669552	0.633263	0.965883	1.90445	0.948434	1.17871	2.34119	0.605906	1.10322	1.24259	1.5439	1.70888	0.768133	2.20939	1.00676	1.29545	1.53775	0.456751	1.1979	1.94761	0.815625	1.46303	2.21841	1.93703	0.858747	2.4096	2.34801	0.538508	1.99571	1.18847	1.4116	0.717946	2.05328	0.773006	0.783944	1.32924	2.1378	1.29086
L	I3L	1.20082	4.97323	1.69083	2.2639	4.01203	1.495	1.72863	9.57332	1.85458	6.71924	1.88302	1.52593	2.34383	5.88228	4.12271	3.26106	5.44046	1.6383	3.0416	2.8768	2.2184	4.66887	1.61937	7.29753	2.75121	3.56539	4.31522	1.33728	4.73679	6.22478	2.43989	3.84901	7.61216	7.0136	1.68908	5.43386	8.93794	1.50268	5.01986	2.9154	1.02679	1.88034	5.8814	2.54045	2.08727	3.05316	6.56179	3.83862
R	J1R	0.761846	1.24734	1.18721	1.20793	1.11208	1.48597	0.575299	0.168332	0.921637	0.237496	1.49242	0.715366	1.33127	0.169912	1.23638	0.970118	0.349708	1.28796	0.578524	1.07755	1.22818	0.371991	1.15538	0.109671	1.02459	0.780253	0.341597	1.07115	0.620011	0.277303	1.28034	0.652646	0.139187	0.42859	1.34683	0.577512	0.156633	1.23135	0.920556	1.05629	0.516729	1.43212	0.746712	0.770091	0.758347	1.40793	0.638737	1.104
R	J2R	1.34093	1.32558	1.24346	0.468552	0.786613	1.47402	1.04656	0.310256	0.990659	0.481994	1.27665	0.838672	1.11133	0.112745	0.3899	0.358411	0.251248	1.08672	0.598705	0.838529	1.1706	0.436577	0.982207	0.0934581	0.777912	0.33517	0.23995	0.857354	0.310067	0.280822	1.41836	0.548314	0.214386	0.526299	2.83774	1.02814	0.144247	1.22126	0.682844	1.20766	0.188563	1.67209	0.777905	0.719364	0.892145	1.31625	0.371673	1.40669
R	J3R	1.52975	5.09348	1.81519	1.2662	4.47649	1.55711	2.21026	0.294269	0.74335	0.901462	0.877832	0.15424	1.07785	0.0512351	0.877416	0.200137	0.28513	2.13951	0.2555	0.600747	1.04445	0.290863	0.602722	0.0475406	0.505505	0.226586	0.17543	0.959913	0.605201	0.0745763	0.594255	0.174401	0.0942204	0.274095	0.924893	0.543221	0.124233	0.394115	0.289144	0.610806	0.17343	0.979432	0.601272	0.667864	0.660526	0.719675	0.312865	1.35981
R	A1R	1.59266	1.38622	1.54361	0.877318	1.01511	1.42415	1.60257	0.680264	0.680954	1.18742	1.07202	1.97174	0.950577	0.841431	0.472882	1.27434	0.630479	0.699276	0.593845	1.31765	0.855686	0.378109	1.08426	0.631829	0.665893	0.593443	0.685182	0.74683	1.43949	0.45248	0.571577	0.562013	0.586307	0.72235	0.919054	1.18792	0.578077	0.577827	1.06561	0.455154	1.01966	0.69903	0.93095	0.617229	0.869111	1.03082	1.17289	1.36215
R	A2R	0.836733	0.72081	1.19096	1.12337	2.43752	1.87791	1.61615	0.435434	0.67307	0.103007	0.715618	1.05213	1.42666	0.724794	0.794522	1.01244	0.529171	2.05793	0.535135	0.978512	0.838149	0.405468	0.671097	0.481266	0.441127	0.464759	0.4442	0.602962	0.29592	0.433835	0.456313	0.718837	0.423396	0.474698	0.445944	0.644888	0.22476	0.27037	0.404559	0.424394	1.05591	0.991105	0.706034	0.765934	0.612159	0.660203	0.526779	0.899719
R	A3R	0.811432	1.40283	0.808033	0.699815	0.832188	1.313	1.24481	0.521098	0.548257	0.815162	0.868806	1.15739	0.365887	0.638606	0.81413	1.18103	0.41838	1.00426	0.295036	0.932702	0.96955	0.348317	0.659296	0.341249	0.415999	0.256345	0.469314	0.574549	0.676976	0.449976	0.591927	0.827881	0.381177	0.390416	0.917043	0.53208	0.375007	0.388789	0.48352	0.496189	2.48903	0.909982	0.56094	0.934215	0.598017	0.64315	0.61576	0.713596
R	B1R	0.420699	0.535838	0.365386	0.572149	0.547899	0.405408	0.462401	0.255853	1.06875	0.408773	0.684979	0.818995	0.676383	0.528806	0.415968	0.823344	0.273536	0.48648	0.604269	0.502313	0.824102	0.388783	0.896203	0.272261	0.459379	0.462162	0.211189	0.592688	0.304453	0.325987	0.673342	0.256582	0.473865	0.513898	0.68766	0.726448	0.0834277	0.519059	0.308319	0.511911	0.817475	0.689764	0.598658	0.612983	0.750575	0.566728	0.16284	0.552873
R	B2R	0.445692	0.715875	0.31543	0.812505	0.642262	0.601266	0.475035	0.369447	0.732388	0.329762	0.64492	0.511414	0.855455	0.752422	0.605077	0.685206	0.351533	0.746823	0.581857	0.584511	0.55802	0.422463	0.824884	0.613776	0.564197	0.450244	0.179419	0.567958	0.463429	0.561945	0.8497	0.332946	0.565085	0.645746	1.2791	0.565282	0.117247	0.459054	0.233483	0.393261	1.53096	1.60581	0.800295	0.452994	0.740492	0.619229	0.126126	0.467367
R	B3R	0.605594	0.890604	0.356936	0.767537	0.260138	0.806402	0.784593	0.637328	0.949029	0.52112	0.880097	0.611387	0.890436	0.880261	0.486427	1.18148	0.384543	0.669519	0.610904	0.83215	1.00786	0.883966	0.81016	0.694773	0.471812	0.58532	0.296612	0.480409	0.520086	0.607392	0.706361	0.585109	0.559578	0.878364	2.43026	1.06285	0.135787	0.727726	0.513504	0.483031	1.65498	1.47925	1.11889	0.82868	0.636512	1.02641	0.321371	0.56561
R	C1R	0.534881	0.867143	2.43534	2.3328	1.89601	1.89774	1.69893	0.853108	3.57349	0.71018	2.36566	3.30241	2.07579	0.928124	1.38767	0.833643	0.764897	1.68985	2.20007	1.48428	2.29215	0.803858	2.18802	0.403679	1.09249	0.738858	0.481758	3.08021	0.950593	0.393825	0.858831	0.716846	0.392395	0.570093	2.16217	0.628627	0.121728	1.4074	0.29672	1.59861	1.70807	0.934897	0.96084	2.74704	2.59358	1.18108	0.0572275	2.84482
R	C2R	1.12246	0.570203	3.52789	4.35308	0.696126	2.69834	2.66383	0.500442	4.0462	1.38762	1.44014	1.66253	1.63218	0.939822	1.05928	0.885924	0.0847725	1.69876	1.97255	1.25927	2.41286	0.41264	1.50847	0.50415	1.35074	0.849076	0.449244	3.23427	0.238008	0.642607	0.960225	0.14678	0.298347	0.329994	1.51286	2.34597	0.120528	0.812153	0.176203	3.23283	5.20792	1.03646	1.01215	3.02126	2.03876	1.13882	0.071645	1.71056
R	C3R	0.226126	2.692	1.81705	0.90746	0.780276	2.04889	0.964542	0.707382	4.55271	0.492015	2.51173	2.16404	1.51343	0.553376	0.872226	0.740904	0.524875	1.3444	2.96239	1.7	2.32578	0.781471	2.27864	0.357911	1.07774	0.832936	0.512481	2.73187	1.17946	0.47302	0.976829	0.646424	0.218331	0.524318	3.39801	1.14311	0.0663848	1.44997	0.290512	3.95535	3.51883	0.886278	0.892379	2.16189	2.64967	1.32615	0.032203	3.18021
R	D1R	2.63202	0.606991	0.816734	2.20184	0.780973	1.73467	1.3469	0.317473	1.65926	0.788708	1.81896	1.73993	0.667431	0.169528	0.768625	0.268897	0.324296	0.634792	1.64364	0.886059	1.17475	0.29659	0.834959	0.108539	1.44526	1.09309	0.391558	1.93004	0.78975	0.205906	0.744647	0.308675	0.23181	0.312863	1.53044	0.739892	0.0374963	0.717342	0.325025	1.22308	0.247968	1.05555	0.736155	1.59264	1.71727	0.880323	0.25189	1.09971
R	D2R	0.795532	0.643937	0.660483	2.94217	1.0853	1.10969	1.1976	0.213721	1.17701	0.284302	1.41531	1.43042	1.29934	0.246806	0.847194	0.500377	0.542287	2.20017	0.867406	0.915334	1.00026	0.423761	1.16203	0.279867	0.442971	0.70157	0.3667	0.939893	0.728698	0.244616	0.841055	0.590182	0.27484	0.495114	0.998934	0.370517	0.213533	0.901774	0.374288	0.585985	0.918231	1.76337	0.746705	1.0833	0.905751	0.874001	0.222261	0.564789
R	D3R	0.614117	0.884927	0.656805	1.7196	0.810381	0.834757	0.872967	0.278229	0.672234	0.393899	0.671783	0.551133	0.631378	0.286815	0.511178	0.508803	0.141051	0.607756	0.612711	0.538358	0.763342	0.289912	0.844691	0.364474	0.349894	0.331679	0.249574	0.550412	0.694504	0.36391	0.464761	0.587325	0.255835	0.356086	1.26472	0.561459	0.116468	0.518619	0.368316	0.496303	1.88765	0.856583	0.677848	0.852512	0.802106	0.599928	0.300351	0.924221
R	E1R	0.600831	0.363041	0.345441	1.29302	0.420442	0.522499	0.553265	0.276911	0.717555	0.348754	0.651098	0.479127	0.642185	0.597801	0.705286	0.488465	0.759426	0.545583	0.643496	0.695464	0.761186	0.450958	0.675398	0.629492	0.513702	0.526519	0.575963	0.435489	0.794701	0.491048	0.553396	0.550425	0.525584	0.564175	0.900724	0.562785	0.652571	0.590619	0.64645	0.62617	1.1677	0.691531	0.686615	0.4678	0.755782	0.806915	0.360877	0.74955
R	E2R	1.1885	0.704373	0.456684	1.17074	0.649248	0.817457	0.771069	0.243981	0.856826	0.592116	0.688683	0.878167	0.777426	0.572563	0.781174	0.609583	0.681021	0.997401	0.646288	0.781398	1.06666	0.514919	0.949756	0.528707	0.708002	0.690448	0.565793	0.45522	0.877272	0.561131	0.6612	0.665142	0.626149	0.684783	1.31417	0.837141	0.720021	0.785615	1.02988	0.735018	0.758387	1.04746	1.00291	0.721546	0.92961	1.40625	0.503326	0.994852
R	E3R	0.919095	1.02662	0.376665	0.795888	0.766742	0.743902	0.572255	0.296443	0.619659	0.476066	0.669593	0.463849	0.611681	0.464132	0.883447	0.712863	0.526828	0.753595	0.508833	0.691941	0.688114	0.536116	0.799415	0.577507	0.623577	0.698844	0.550348	0.503484	0.689623	0.547892	0.696893	0.7793	0.56561	0.667824	1.20844	0.699603	1.01128	0.68398	0.909486	0.740063	0.970261	1.06734	0.986541	0.592116	0.840966	1.51418	0.279029	1.39834
R	F1R	1.24864	0.878456	0.743011	1.0938	1.14157	0.828047	1.40267	0.355279	1.46192	1.25544	1.39286	0.109044	1.18196	0.580568	0.260385	0.501878	1.00363	0.463085	0.809189	0.950038	0.490911	1.10628	1.01708	0.340861	0.863885	0.460851	0.629869	1.2654	0.416184	0.73672	0.758949	0.965487	0.754225	0.835448	1.47196	0.848534	1.18062	0.724253	0.744368	0.485858	0.847148	0.655926	1.05395	1.27439	0.967842	1.03871	0.643695	1.18635
R	F2R	0.359403	0.16164	0.528805	0.641253	0.546301	0.643734	0.701339	0.619547	1.20893	1.72534	0.930144	0.628356	1.30383	0.741141	1.13238	0.467297	0.977429	0.749891	0.672655	0.857562	1.32327	1.59853	0.84286	0.422925	0.61744	0.558506	0.440407	1.15904	0.760737	0.962157	0.760359	0.819279	0.743559	0.665926	1.07475	0.557359	0.610176	0.377938	0.717081	0.402292	0.77526	0.701768	0.694172	0.869908	0.760796	0.815891	0.696696	0.922962
R	F3R	0.281883	1.10083	0.326793	0.750095	1.12236	0.512437	0.575597	0.672492	0.673141	1.98737	0.760856	0.828699	0.874051	0.743847	0.571064	0.56552	0.581999	0.804672	0.623222	0.706477	0.804359	1.31442	0.731813	0.414423	0.394082	0.452879	0.323381	0.436271	0.403629	0.878047	0.666112	0.593486	0.567425	0.568208	0.406398	0.685722	0.47256	0.426567	0.496775	0.375798	0.870093	0.805638	0.592097	0.845924	0.568846	0.667381	0.422225	0.705293
R	G1R	0.483942	0.347637	1.65964	2.42901	0.454368	1.57377	0.968604	0.0934091	1.61518	1.17598	1.23902	1.36055	1.23323	0.154294	0.945093	0.219035	0.2218	1.29515	1.07029	0.699288	0.649563	0.449477	0.911084	0.171939	0.112514	0.264526	0.238198	0.625262	0.742558	0.495619	0.641645	0.43995	0.475871	0.433112	1.08246	0.639236	0.17489	0.917735	0.163682	0.414199	0.047615	0.849684	0.81928	1.227	0.985521	0.777063	0.0779753	1.11503
R	G2R	0.52372	1.09519	0.393479	0.51574	0.583956	0.662547	0.699446	0.249864	1.07309	0.335822	1.26804	1.28178	1.14139	0.21086	0.504935	0.66491	0.197246	1.94399	0.797727	0.766395	1.0105	0.501757	1.30735	0.177418	0.760433	0.699557	0.962251	3.0618	0.300015	0.564546	1.17572	0.426139	0.229678	0.397542	0.922757	0.455706	0.0883611	2.29114	0.183765	0.636357	0.375785	1.00661	0.622443	0.666539	0.956704	0.713772	0.0839258	1.04581
R	G3R	0.160186	0.833786	1.06471	0.293349	0.133015	0.920389	0.655129	0.173403	1.26334	0.768706	1.24916	1.34381	0.580148	0.251367	0.609188	0.451826	0.210934	1.43001	0.793363	0.785334	0.717307	0.305432	1.13196	0.158907	0.421415	0.447443	0.842075	2.71945	0.29369	0.649344	1.00993	0.446082	0.250605	0.371306	0.728432	0.466465	0.0733193	1.87777	0.182876	0.574908	0.531718	1.07565	0.578399	0.832316	0.894198	0.60775	0.104347	1.20625
R	H1R	1.39741	0.145495	0.405583	0.977557	1.1588	0.44986	0.769998	0.0882398	0.533381	0.174136	0.547376	0.419541	0.323377	0.180469	0.646089	0.375336	0.257173	0.422379	0.40492	0.41613	0.490861	0.270928	0.447129	0.0675297	0.320365	0.447905	0.179337	0.424233	0.248624	0.208561	0.639615	0.382137	0.159055	0.224878	0.48569	0.37115	0.104451	0.743853	0.371239	0.390796	0.736854	0.978419	0.421702	0.401292	0.711539	0.613027	0.218975	0.592334
R	H2R	1.64159	0.644616	0.593357	0.64465	0.547094	0.882836	0.61226	0.173095	0.417007	0.37743	0.649333	0.511196	0.494576	0.244282	0.786171	0.609982	0.220925	0.893277	0.381888	0.52782	0.579168	0.347947	0.673465	0.153089	0.792764	0.703998	0.306709	0.674226	0.306884	0.507495	0.937967	0.591394	0.209104	0.416648	0.455506	0.696531	0.129379	0.931934	0.582097	0.691331	0.531911	1.6153	0.68911	0.565638	1.06437	0.844532	0.291799	1.19723
R	H3R	0.78117	0.341024	0.599293	1.14046	0.757805	0.82758	0.852781	0.236944	0.737041	0.300258	0.931539	1.02459	0.683819	0.289752	0.943999	0.675521	0.277368	1.31398	0.655002	0.725761	0.408205	0.472223	0.812377	0.190969	1.04601	0.793759	0.447457	0.8831	0.355107	0.625222	1.29497	0.655292	0.252679	0.503073	1.1411	0.602382	0.257336	1.50075	0.707662	0.84412	0.845323	2.17379	0.695126	0.657604	1.70993	1.0445	0.435925	1.30284
R	I1R	1.39185	0.791991	1.5294	1.50956	1.43277	1.49959	1.47109	2.33111	0.961693	2.77651	0.887778	1.20266	1.14395	1.78432	1.38146	0.774584	2.39269	0.750755	1.16949	1.39447	0.919568	1.62204	0.898441	1.56241	0.849179	1.54286	1.36782	0.493747	2.06035	1.37085	1.08043	1.53528	1.82619	1.53966	0.792222	1.12795	1.35378	0.671875	1.66333	1.07904	1.33868	0.771585	1.70334	1.61182	1.02478	1.51041	1.98647	1.51428
R	I2R	1.13615	1.46389	1.39239	1.02358	0.887785	1.34506	1.1966	2.59722	1.09238	2.13245	1.10184	0.713925	1.04142	2.08156	1.26134	1.67525	2.04315	0.994295	1.50386	1.41567	1.54482	1.28332	1.00421	2.0078	1.29334	1.64143	1.63937	0.842189	1.58123	1.88367	0.973359	1.72355	1.99768	1.71644	1.2485	1.93144	1.72569	0.780591	1.9957	1.19394	1.08534	0.860622	1.85011	1.48858	1.17714	1.34704	2.04999	2.07948
R	I3R	0.718632	4.34244	2.53475	2.4243	2.34554	2.07411	1.91612	4.34374	0.997466	3.45411	1.18923	0.953125	1.613	3.09788	2.31613	1.6531	3.66871	1.4474	1.98221	1.87263	1.1969	2.56967	1.10567	3.64076	1.42517	2.17516	2.59356	1.22978	2.68442	3.09131	1.54269	2.41937	3.75871	3.00746	1.35862	2.54181	4.42843	0.9887	2.81197	1.76656	0.981446	1.32756	3.02492	1.44885	1.25951	2.08825	3.04163	2.79147
	t-test	0.997396	0.763977	0.710466	0.142351	0.369818	0.277771	0.313292	0.122228	0.194511	0.0362333	0.23446	0.71127	0.369131	0.196537	0.0502945	0.359928	0.0417175	0.982094	0.082588	0.0143225	0.866583	0.253637	0.00928353	0.13982	0.719145	0.0947816	0.0806856	0.024703	0.234479	0.317821	0.00422327	0.0356347	0.266997	0.256049	0.0918017	0.429595	0.285795	0.0111217	0.386475	0.00795724	0.335957	0.329201	0.182988	0.0370516	0.00190986	0.783593	0.189459	0.125303
	minus log p-value	0.00113235	0.116919	0.148457	0.846638	0.432012	0.556314	0.50405	0.912829	0.711055	1.44089	0.629932	0.147966	0.43282	0.706555	1.29848	0.443784	1.37968	0.00784694	1.08308	1.84398	0.0621897	0.595787	2.03229	0.854429	0.143184	1.02328	1.0932	1.60725	0.629896	0.497818	2.37435	1.44813	0.573494	0.591677	1.03715	0.366941	0.543946	1.95383	0.412879	2.09924	0.473716	0.482539	0.737577	1.43119	2.719	0.105909	0.722485	0.902039
	Ratios	1.32501	0.737398	1.09499	1.24895	1.17077	0.949989	2.72267	1.6834	1.57486	2.41511	1.02362	1.62447	1.28942	0.963617	0.550438	0.508173	1.04836	0.894266	1.13754	1.03325	1.00077	0.837056	0.846551	1.07651	0.80741	0.926349	0.891582	0.729273	0.841585	0.667744	1.03322	1.03094	1.30575	0.941792	0.934154	1.7197	1.32137	0.809375	0.744873	0.892616	0.828302	1.06888	0.939659	1.23156	1.00793	0.877894	0.748059	0.988709
		1.70991	1.83668	1.28441	3.20542	1.84216	1.31086	0.930526	0.77099	0.968317	1.17964	0.95177	0.891935	0.930525	0.848537	1.38077	1.07255	0.934066	0.975364	0.784535	0.866267	0.787099	0.731894	1.10055	1.28297	1.14937	1.18921	0.814839	0.85727	1.45856	1.39412	1.04883	0.803776	0.766901	0.926571	0.84328	0.881932	0.908892	1.02802	1.07667	0.85736	1.29924	0.957935	1.10763	1.2843	0.993518	0.913218	1.08927	1.33949
		0.54358	0.410018	0.875141	1.42559	0.480389	0.769022	0.370279	0.377826	1.33636	0.449868	0.980758	4.15301	0.992084	1.70323	0.312469	1.51111	1.06825	0.694155	2.27177	1.13637	0.764506	0.825444	1.12556	1.5386	0.977684	1.49627	0.886682	0.548882	0.932138	2.41908	1.99458	2.50925	1.2615	1.08568	0.947108	1.20238	0.765945	2.01985	1.60184	1.43928	2.28345	0.997124	0.889079	1.99504	1.02088	1.3481	1.92652	0.875271
		0.372877	0.164199	0.947437	0.758101	0.419173	1.04506	0.781494	0.944284	1.61033	0.44437	1.01691	0.429481	1.23729	0.752601	2.9429	0.595182	1.60747	1.65915	1.8803	1.11004	1.28421	0.983588	1.49229	0.748021	2.5735	1.25076	1.14418	2.28933	1.17756	0.88597	1.827	1.75696	0.972897	0.989301	0.839168	0.893807	0.88177	1.21738	0.851116	3.12146	1.00066	1.14968	0.921535	1.38701	1.31937	0.874628	0.889216	0.826026
		0.329379	1.73675	1.72772	1.4026	0.139006	0.875579	0.988304	1.29593	1.57851	5.64988	1.29329	0.655459	0.522093	0.64805	1.45056	0.873641	0.87517	0.6993	1.17383	0.881001	1.00025	0.730443	0.983617	0.693172	0.931853	0.721914	0.937535	1.59491	1.46985	1.24371	1.06031	0.894732	0.96984	0.893767	0.528391	1.16068	0.917454	1.23035	1.03424	1.52207	1.11172	1.03964	1.16909	0.958347	1.48762	1.14755	0.888129	0.940852
		0.577083	0.779173	2.33411	0.00493477	3.8352	1.75342	1.15808	1.36672	1.25317	1.57975	1.04317	0.513717	3.04671	1.02494	0.387165	1.16535	1.03979	0.447269	2.6918	1.08161	0.680721	1.47073	0.898357	1.30763	0.904662	1.39077	1.02704	1.69298	1.01289	1.04042	1.02297	0.535921	0.893709	1.34572	1.64678	1.96819	0.74528	1.05538	0.990195	1.32989	0.799424	0.925142	1.68765	0.930661	1.28338	1.11743	0.96097	1.19609
		1.79797	0.882045	0.86839	0.728402	0.349005	1.33868	1.29712	0.596314	0.755268	0.754296	0.950578	0.836796	0.880377	0.793688	0.719446	0.608438	0.955247	1.55918	0.913898	1.18706	0.885414	0.911509	0.806131	1.10161	1.17073	1.56012	1.07359	0.845238	1.46281	1.03018	0.963981	1.25102	0.93556	0.94332	0.877198	0.909962	1.9621	1.29735	1.16921	0.925602	1.0715	1.3157	1.15416	1.06955	0.952484	0.975734	1.18005	0.711077
		1.96866	0.641428	0.887307	1.05652	0.304052	0.815715	1.00127	1.00741	1.25723	0.880225	1.24093	1.08119	1.00536	1.16716	0.894247	1.24568	0.949917	0.963761	0.954389	1.03379	1.78639	1.38269	1.22274	0.995046	0.953274	1.02786	1.19969	0.914435	0.977266	0.849367	0.948232	0.852278	0.919568	1.0219	0.858071	1.3814	0.403286	1.33703	1.18286	0.957197	0.654543	0.993397	0.964856	1.29904	1.14664	1.06105	1.07809	0.926031
		0.823419	0.849171	0.943246	0.427885	2.87061	1.01974	0.763807	1.53923	1.18148	2.90626	1.25732	1.83627	1.03298	1.77491	1.19994	1.24672	1.38579	1.13618	1.51439	1.20044	1.78231	1.12987	1.11078	1.51391	1.14673	1.21293	1.40443	1.13389	1.45401	1.38713	1.2911	1.01702	1.31704	0.958631	1.52168	0.697299	1.50149	1.27815	1.19791	0.994301	1.53777	0.817533	0.877176	1.10687	1.14555	0.872296	1.52617	0.887259
		3.96188	1.72516	1.12318	1.02516	0.852991	1.48128	1.20852	1.23125	1.03826	1.46088	0.759005	0.493193	0.678951	1.15459	0.974479	1.15342	0.898267	1.32544	0.804578	0.989452	0.724218	0.641585	1.25085	1.21181	1.42996	1.19096	1.04347	0.985237	0.631629	1.20702	1.38114	0.945486	1.40268	1.41776	0.746018	1.44407	1.62151	1.04818	1.07193	1.19353	0.741189	1.3718	1.38903	1.01106	1.18089	0.959865	1.19767	1.53603
		1.22731	0.531111	0.800763	0.155925	0.556921	0.878432	1.12477	1.12591	0.801968	1.1667	1.01868	1.28657	0.977615	0.744707	2.24615	0.601676	6.13169	1.35977	1.13304	1.11664	0.335085	1.16936	1.47815	0.759476	0.791829	0.390516	0.965274	1.14664	2.37468	0.82838	0.467942	5.93808	0.95827	1.44694	1.99802	0.285608	0.335494	1.49114	1.15377	1.39004	0.151615	0.842849	1.23325	1.59146	1.29325	0.922778	0.255835	1.79234
		4.51033	0.660835	0.9999	1.54154	0.729692	0.69734	1.33113	0.971909	0.961454	2.44715	0.955547	1.86052	1.17306	1.21772	1.77578	1.16575	1.40093	1.4538	0.771675	1.14063	1.12407	0.592421	1.10703	1.24526	0.713505	1.1119	1.13417	1.48195	0.67119	0.896408	1.04778	1.67802	1.20508	1.13215	1.65322	0.805007	1.35207	1.06243	1.11991	1.24926	0.664705	1.27507	1.29417	1.99296	1.07665	1.04753	1.29405	1.1815
		0.538232	1.92098	1.39233	0.619636	1.60564	1.00103	1.23667	0.804321	1.2511	0.515958	0.898085	1.31503	1.71828	1.3145	0.809943	0.94918	1.59961	2.58042	0.697077	1.12459	0.884621	0.810229	1.73962	1.24584	0.560517	0.881225	1.12777	0.809362	0.868592	0.645844	1.78711	2.27502	0.643358	1.14685	0.973547	0.775194	4.87228	1.35437	0.992231	0.825986	1.25364	0.949737	1.08489	1.06283	1.09582	0.915984	1.53943	1.18719
		1.51484	1.9471	1.65498	1.09217	0.248807	1.33528	1.48619	0.537475	0.8041	0.94297	1.30624	0.546408	0.566392	0.894737	1.18035	1.52112	0.66139	0.580151	1.05409	0.996272	0.926178	1.21279	1.27098	1.56045	1.78456	1.06894	1.29553	1.5121	1.11606	1.62098	1.08215	0.737376	0.820082	0.82947	1.11082	2.46001	0.226944	1.20432	0.780605	0.917232	0.410013	0.811889	1.05865	1.4065	1.28306	0.961008	0.997551	1.69365
		0.856765	1.32489	1.07341	0.718126	1.04933	1.26252	0.953728	0.829865	1.09919	0.63986	1.40043	1.25167	0.92326	0.793791	0.984469	0.983547	1.50488	1.05252	1.02358	1.00291	0.987483	1.03882	0.858895	1.2296	0.782344	1.31958	1.01079	1.25134	0.897311	0.786509	1.02879	1.07511	0.926728	0.98585	1.01627	1.31576	1.20189	1.10394	0.689876	1.01135	0.754448	1.03458	1.02473	1.32023	1.17682	1.00058	0.716333	0.989775
		0.564224	1.79764	1.09264	0.273889	2.10815	1.34479	1.0912	0.95913	0.952448	1.69944	1.15763	1.65846	1.64616	0.961438	0.990076	1.48915	1.23491	1.33748	1.14717	1.12967	1.28089	1.10135	1.24393	1.12771	0.603002	1.37379	1.1047	0.994149	1.18843	0.759969	1.42215	0.906103	0.982985	0.9574	1.37962	1.16709	0.773636	1.00938	0.94477	1.04809	1.48332	1.13048	0.897412	1.45272	1.1305	0.971731	0.808655	1.16351
		0.726763	1.0096	0.727131	0.372061	0.904845	1.01136	0.882855	1.24693	0.901765	0.342436	1.23968	0.990161	1.13962	0.695382	1.22743	1.05357	1.11486	0.937645	1.35774	1.14202	0.962927	0.83629	1.0429	0.848103	1.10032	1.10706	0.96836	1.61556	1.07639	0.760571	1.22055	0.97255	0.626158	0.753438	0.493286	0.57012	0.554267	0.909672	0.606155	0.935945	1.2679	0.9664	0.537304	1.02482	1.13432	0.650504	0.696598	1.17314
		0.810858	0.55457	0.980258	1.01315	1.21719	1.20504	1.25676	0.720307	1.1815	1.08116	0.940382	0.921735	0.756485	0.782697	0.920704	0.705287	0.719732	0.655358	1.21761	0.899911	1.08011	0.676371	0.845553	0.844062	0.875061	1.0883	0.949359	0.793242	0.580905	0.634484	1.07866	1.02226	0.623472	0.669553	0.884682	1.03395	0.406504	1.09673	0.643922	1.02235	1.07491	0.877469	0.685263	1.62199	1.1411	0.675173	0.982305	1.04482
		1.18479	0.182471	0.870229	0.697367	1.79716	1.14705	1.3823	1.52086	0.574078	0.847322	0.690283	1.35256	0.724343	1.11732	1.83592	1.67399	1.01649	2.45277	1.51401	1.05426	1.56595	1.2311	0.776052	1.23757	0.308761	0.785954	0.925167	1.00373	0.357026	1.16574	1.04212	1.21818	0.972497	0.716006	1.20915	0.719931	0.858211	0.801441	0.75404	1.0673	0.237569	1.15193	0.829084	0.603113	1.09823	0.872789	1.10616	0.57095
		3.39892	3.20655	1.23722	0.00204747	5.07637	1.23596	1.02053	0.980742	1.17575	0.931629	1.16169	2.72914	0.80893	1.17595	0.495823	1.94733	0.846665	1.16163	1.53169	1.12541	0.579738	0.962551	1.32505	1.19225	1.05909	1.20613	1.36803	1.06613	1.09046	0.853719	1.24929	1.22082	1.0427	0.979577	0.766365	1.50024	1.15879	1.43055	0.830447	0.877714	0.852363	1.09326	0.759482	0.736229	1.12334	0.92286	1.18879	0.844252
		1.23439	0.978633	1.08459	0.981767	0.632462	1.07467	0.741819	1.18093	1.39274	1.06287	1.13012	1.0421	1.08335	1.23054	1.84975	0.935017	0.826945	1.08871	1.19775	1.00457	0.852155	1.09427	1.0379	1.72748	0.996148	1.17493	1.28005	1.41254	1.64492	1.07943	1.07924	1.51537	1.17013	1.07001	1.45421	0.982	1.22219	1.07905	1.19251	1.07444	1.43038	0.704408	0.90373	0.840086	1.32302	1.0359	1.52907	1.55217
		0.726834	0.635152	0.3459	0.750592	2.39519	1.14299	2.42309	3.73656	0.943485	1.69937	1.16687	0.987089	1.73356	1.48549	1.11476	1.47146	2.43175	0.724396	0.686309	1.30677	0.918302	0.749728	1.24748	1.38407	1.01735	2.01097	2.33779	2.24691	1.15189	1.20281	2.05604	1.00183	0.701211	1.02376	0.653002	0.689866	1.45169	1.17001	1.57461	1.59	3.9703	1.95838	1.26009	1.42212	1.11766	1.08511	1.37277	1.77851
		0.8222	1.14861	2.44082	1.99621	1.80161	1.56201	1.01011	1.3942	1.36933	2.28635	1.36187	1.54575	1.31917	1.51819	1.16004	0.678094	1.15545	0.832645	1.06237	1.32244	1.2123	0.950227	0.973501	1.06097	1.226	0.963168	0.835129	1.08957	1.27068	0.950831	1.15648	0.957689	1.39947	1.3944	2.3478	1.29033	1.23681	1.19458	1.51319	1.14463	0.877639	1.48807	1.59434	1.50144	1.1912	1.62674	1.15305	0.84694
		1.89861	2.52922	0.798088	4.26759	6.83631	0.85313	0.902552	2.84473	0.838656	0.90856	0.907345	0.989435	1.21398	1.06493	1.35268	0.861456	0.983376	1.1568	0.986718	0.854396	0.921739	1.5558	0.970246	1.26067	0.820281	1.69391	1.25973	1.1867	0.552019	1.06673	1.49232	1.00153	1.07139	0.969183	1.42269	0.875385	1.49855	1.21572	1.3517	1.03814	1.50723	0.86759	1.03978	1.21013	0.90158	0.867497	1.23619	0.600149
		1.16359	3.70174	1.2951	0.0717215	1.81621	2.67157	1.80316	2.37963	1.27665	3.73032	1.73854	0.654897	1.19164	1.46627	2.52484	1.21346	0.757627	0.341785	1.78526	1.43958	0.435667	0.821531	1.6297	1.72279	0.347986	1.39513	1.8723	0.831842	0.505151	1.01856	1.20234	1.03556	1.5834	1.35572	1.81756	1.06933	0.894658	0.804394	1.16899	1.91325	0.613947	1.16235	1.18291	1.69655	1.17892	1.24925	0.847503	1.51891
		0.786004	0.975969	1.28932	1.22925	0.726062	1.05244	1.55136	1.5013	1.59778	1.09466	0.727035	0.773343	0.696302	1.06087	1.19332	0.797772	1.07334	0.709775	1.24671	0.968507	0.92001	0.888947	0.853984	0.896221	0.804113	0.749239	1.03487	0.93654	1.18471	0.578009	0.7103	0.725393	0.899221	0.913664	2.2283	0.650651	0.90063	0.680182	0.934467	1.06505	1.89161	0.795209	0.849436	1.0935	0.980185	0.846625	1.09162	1.09508
		0.652383	1.29312	1.60491	0.722893	1.01754	1.18006	0.768482	1.07531	1.38264	4.96262	1.02917	0.388757	1.17212	1.20716	1.94046	1.10214	1.57516	0.708881	1.58917	1.16666	1.53068	0.935544	1.16766	1.05218	0.932967	1.19183	1.03223	1.62304	2.18801	0.776465	1.37634	1.67209	0.934861	1.02105	1.42092	1.43695	1.17534	1.12322	1.12679	1.32966	1.34369	1.03968	1.06905	1.49826	1.22949	0.860244	1.09015	1.23899
		0.241202	0.779651	0.677196	0.593552	1.16171	0.722442	0.659666	1.41131	1.11561	1.26183	1.27836	0.7607	0.964678	1.34793	1.29439	2.09802	1.31772	1.13902	1.69372	1.24718	1.35066	1.35023	1.17811	1.41695	1.39301	1.21444	1.34193	1.39161	1.26001	1.31154	0.979985	1.36438	1.32567	1.31703	0.875408	1.15239	1.68641	0.976474	1.3551	1.21603	1.16853	0.923896	1.21006	0.483577	0.724306	0.873148	1.37708	0.571317
		0.684753	0.810884	0.979938	1.01093	1.30356	0.844853	0.714228	1.24057	0.68366	1.07609	0.60767	0.887016	0.927469	0.914912	0.751925	0.7036	1.14587	0.609383	0.733593	0.877735	0.999408	1.33161	0.764914	1.1004	0.778415	0.789223	0.938016	0.542338	0.757573	1.03394	0.837948	0.84885	1.11049	1.12852	0.687821	1.24756	1.36063	0.689872	1	0.995417	1.30061	0.834218	1.10982	0.519291	0.665974	0.986784	1.04283	0.620764
		1.67097	1.14526	0.667061	0.933833	1.7105	0.720793	0.902154	2.20393	1.85929	1.94529	1.5834	1.60097	1.45308	1.8988	1.78	1.9727	1.48294	1.13189	1.53445	1.53623	1.85346	1.81691	1.46461	2.0044	1.93044	1.63914	1.66382	1.08741	1.76455	2.01364	1.58158	1.59091	2.02521	2.33207	1.24323	2.13779	2.01831	1.51986	1.78518	1.65033	1.0462	1.41639	1.94431	1.75343	1.65721	1.46206	2.15733	1.37513
	Average ratio L/R	0.840092	0.977301	1.03665	0.845967	1.16624	1.06356	1.01532	1.20609	1.17862	1.13068	1.03617	0.989798	1.01917	1.09112	1.18683	1.08734	1.0708	1.01394	1.1605	1.11334	0.975205	0.956389	1.10891	1.2207	0.94312	1.19009	1.05853	1.08849	1.10326	1.02437	1.0807	1.0266	0.972697	1.00518	0.994909	1.11086	1.16706	1.11358	1.0743	1.06618	1.07321	1.01585	1.06385	1.25793	1.13771	0.960437	1.09089	1.06995
	Relative change (%)	-15.9908	-2.2699	3.6653	-15.4033	16.6243	6.35559	1.53207	20.609	17.8615	13.0682	3.61678	-1.02018	1.91693	9.11218	18.6835	8.73444	7.07952	1.39396	16.0497	11.3341	-2.47952	-4.36109	10.8906	22.0703	-5.68798	19.0088	5.85315	8.84914	10.3256	2.4368	8.06958	2.65994	-2.7303	0.517683	-0.509127	11.0859	16.7062	11.3583	7.43028	6.61766	7.32086	1.58515	6.38473	25.7928	13.7711	-3.95634	9.08872	6.99472
		0.997396	0.763977	0.710466	0.142351	0.369818	0.277771	0.313292	0.122228	0.194511	0.0362333	0.23446	0.71127	0.369131	0.196537	0.0502945	0.359928	0.0417175	0.982094	0.082588	0.0143225	0.866583	0.253637	0.00928353	0.13982	0.719145	0.0947816	0.0806856	0.024703	0.234479	0.317821	0.00422327	0.0356347	0.266997	0.256049	0.0918017	0.429595	0.285795	0.0111217	0.386475	0.00795724	0.335957	0.329201	0.182988	0.0370516	0.00190986	0.783593	0.189459	0.125303
		0.00104167
[truncated: 195 more columns]

## Sheet: Sheet 8 Cytoscape
Sheet 8	Cytoscape		Calculated values for overview visualisation in Cytoscape
Lipid	Cvi(ln)	CVg(ln)	LP ratio log2 (ln)	Cvi(lnPQN)	CVg(lnPQN)	LP ratio log2 (lnPQN)	p-value (t-test)	-log p-value (t-test)
CE(16:1)	67.8163	97.241	0.329013	48.1788	58.6869	0.143904	0.695847	0.157487
CE(18:0)	81.1484	161.541	0.25543	53.8496	91.6218	0.0769311	0.147216	0.832046
CE(18:1)	53.3153	107.476	0.195939	26.2465	68.8075	0.0949374	0.717859	0.143961
CE(20:0)	69.9273	100.527	0.183837	50.0319	68.7116	-0.240275	0.41859	0.378211
CE(20:1)	72.9574	142.467	0.334124	58.2333	78.393	0.356226	0.0335448	1.47437
CE(24:0)	51.9741	83.6194	0.154872	25.2419	46.5839	0.140619	0.312412	0.505273
CE(24:1)	46.1013	85.8512	0.0767745	36.0414	51.9263	0.15589	0.534548	0.272014
Cer(32:0-2)_d18:0/14:0	74.3727	308.525	0.416122	35.7215	181.101	0.342001	0.0921881	1.03533
Cer(32:2-3)_d16:1/16:1	53.7329	83.1239	0.284147	24.925	74.613	0.189382	0.0923335	1.03464
Cer(33:0-2)_d18:0/15:0	69.22	219.342	0.491443	52.6547	103.634	0.464027	0.00879242	2.05589
Cer(33:2-1)_d16:0/17:2	54.3686	81.1735	0.129413	23.5728	41.353	0.104933	0.611816	0.213379
Cer(33:2-2)_d16:1/17:1	59.4974	83.312	0.11505	43.9176	68.5185	0.137035	0.0977819	1.00974
Cer(33:2-3)_d18:1/15:1	58.5617	98.9154	0.0885838	29.6464	42.9719	0.100958	0.645863	0.18986
Cer(34:0-2)_d18:0/16:0	65.7536	234.691	0.20383	28.4135	123.652	0.154623	0.362181	0.441074
Cer(34:0-3)_d20:0/14:0	68.933	156.161	0.321667	38.379	65.4979	0.268588	0.268224	0.571503
Cer(34:1-4)_d18:1/16:0	64.7775	151.561	0.0721278	33.6981	63.4524	0.100518	0.860879	0.065058
Cer(34:1-5)_d18:0/16:1	54.3776	231.495	0.245153	35.4658	126.532	0.245627	0.0719376	1.14304
Cer(34:2-1)_d16:0/18:2	60.4513	79.1774	0.0753799	34.4757	47.3372	0.014995	0.842661	0.0743471
Cer(34:2-5)_d16:1/18:1	56.3767	129.194	0.34712	29.0356	63.8611	0.295727	0.530529	0.275291
Cer(34:2-6)_d18:1/16:1	54.7558	121.264	0.154556	21.9872	44.6782	0.139252	0.989719	0.00448805
Cer(34:3-4)_d18:2/16:1	61.1542	104.516	0.0809266	27.4176	49.3113	0.0331548	0.164543	0.783721
Cer(35:0-2)_d18:0/17:0	66.2046	204.232	0.105155	27.0739	101.038	0.0250547	0.0164634	1.78348
Cer(35:2-3)_d18:1/17:1	61.8064	80.1915	0.172926	22.9158	45.5751	0.161782	0.0996468	1.00154
Cer(36:0-2)_d18:0/18:0	72.0746	281.941	0.392931	32.8805	167.719	0.268299	0.235188	0.628584
Cer(36:0-3)_d20:0/16:0	69.8652	138.539	0.228966	45.1605	60.8494	0.0471307	0.774618	0.110912
Cer(36:2-4)_d16:1/20:1	62.0052	163.043	0.258704	31.4841	71.0218	0.176713	0.132629	0.877363
Cer(36:2-5)_d18:1/18:1	61.2027	214.473	0.230819	28.2275	104.279	0.174751	0.0471835	1.32621
Cer(36:2-7)_d20:1/16:1	59.4937	96.4412	0.25712	34.2812	80.0694	0.197606	0.655916	0.183151
Cer(36:3-1)_d18:2/18:1	65.5221	192.76	0.241879	42.0179	92.3488	0.141857	0.440956	0.355605
Cer(37:0-2)_d18:0/19:0	70.5391	247.854	0.197195	30.132	125.948	0.0597868	0.0311873	1.50602
Cer(37:0-3)_d20:0/17:0	63.0504	104.069	0.317681	28.3848	39.7061	0.265722	0.000542166	3.26587
Cer(37:2-3)_d20:1/17:1	66.8839	172.109	0.235075	30.5568	77.4622	0.239425	0.0328928	1.4829
Cer(38:0-2)_d18:0/20:0	66.7563	284.829	0.221299	26.9868	164.238	0.0732652	0.0831461	1.08016
Cer(38:0-3)_d20:0/18:0	67.6976	252.674	0.257315	27.0016	127.317	0.122309	0.119371	0.923102
Cer(38:1-1)_d16:1/22:0	65.0507	91.2141	0.200838	45.49	67.243	0.227811	0.115629	0.936931
Cer(38:1-3)_d18:1/20:0	65.8086	197.796	0.305846	31.9364	82.8953	0.102862	0.342012	0.465959
Cer(38:1-4)_d18:0/20:1	71.0085	336.44	0.341416	48.159	216.37	0.136378	0.0539587	1.26794
Cer(38:2-4)_d16:1/22:1	62.9475	91.1001	0.198276	30.7273	56.0351	0.1607	0.0402607	1.39512
Cer(38:2-5)_d18:1/20:1	68.3483	211.636	0.167445	29.4746	110.271	0.0844834	0.0280231	1.55248
Cer(38:2-7)_d20:1/18:1	64.3304	127.237	0.389752	28.7818	94.8334	0.267534	0.21048	0.676788
Cer(38:6-1)_d18:1/20:5	68.51	97.643	0.179701	47.592	79.2452	0.0385346	0.000678604	3.16838
Cer(39:0-3)_d20:0/19:0	60.1981	85.3899	0.0974768	25.0096	34.6397	0.0716007	0.228338	0.641422
Cer(40:0-2)_d18:0/22:0	62.6869	191.889	0.221618	24.1455	79.9384	0.11884	0.215372	0.66681
Cer(40:1-1)_d16:1/24:0	57.6668	104.467	0.30319	28.2599	73.8117	0.280401	0.127571	0.894247
Cer(40:2-3)_d16:1/24:1	59.7318	89.1343	0.246846	22.7968	53.8516	0.181435	0.0566281	1.24697
Cer(40:2-4)_d18:1/22:1	60.6111	124.328	0.0450817	22.9167	41.5974	-0.0193658	0.19696	0.705622
Cer(40:3-4)_d18:1/22:2	69.4675	280.39	0.305549	35.3395	159.793	0.160455	0.0227018	1.64394
Cer(41:1-1)_d16:1/25:0	67.6274	123.248	0.175348	28.5743	65.1569	0.111058	0.956215	0.0194442
Cer(41:1-2)_d18:1/23:0	73.5441	92.7123	0.115685	35.4519	47.0668	0.0772301	0.418472	0.378333
Cer(42:0-2)_d18:0/24:0	62.7467	115.119	0.151082	25.9324	48.5049	0.110301	0.83808	0.0767144
Cer(42:1-1)_d16:1/26:0	78.5767	138.658	0.454226	39.1509	76.9691	0.289464	0.330919	0.480279
Cer(42:1-2)_d16:0/26:1	61.4014	112.618	0.339156	27.2909	50.7744	0.234611	0.940726	0.0265369
Cer(42:1-3)_d18:1/24:0	63.9138	110.074	0.140935	30.9164	57.1645	0.00680186	0.542278	0.265778
Cer(42:2-3)_d18:1/24:1	64.3433	100.062	0.0755238	25.0892	50.2978	0.0767593	0.808497	0.0923216
Cer(42:5-1)_d20:0/22:5	56.546	104.904	0.325873	47.4059	133.699	0.313773	0.00270295	2.56816
Cer(43:0-1)_d18:0/25:0	66.1025	118.507	0.251283	28.787	53.1636	0.227559	0.761324	0.11843
Cer(43:1-1)_d18:1/25:0	75.8509	103.024	0.263012	34.4323	73.0385	0.203944	0.286789	0.542437
Cer(44:0-1)_d18:0/26:0	67.0877	107.451	0.197271	30.5018	56.8148	0.124614	0.540657	0.267078
Cer(44:0-2)_d20:0/24:0	63.8287	104.35	0.167224	28.8292	44.0246	0.133908	0.988726	0.00492408
Cer(44:1-1)_d18:1/26:0	74.8292	95.3053	0.407847	36.0593	56.3652	0.245463	0.573565	0.241417
Cer(44:1-4)_d20:0/24:1	61.9681	104.668	0.0872266	32.4503	43.0035	0.119686	0.410131	0.387077
Cer(44:2-1)_d20:1/24:1	60.5839	100.112	0.182395	27.0142	42.6443	0.146441	0.871209	0.0598778
Cer(44:2-2)_d18:1/26:1	64.0761	107.437	0.130639	24.6206	54.0395	0.123729	0.990159	0.00429519
Cer(44:3)_d18:2/26:1	67.5923	123.83	0.142544	27.097	49.6751	0.0569581	0.662295	0.178948
Cer(45:0)_d20:0/25:0	64.3013	103.96	0.115594	29.9541	48.9307	0.0792658	0.733789	0.134429
Cer(46:0)_d20:0/26:0	67.62	101.3	0.171375	33.1061	44.5979	0.134207	0.426624	0.369955
Cer(46:1-1)_d20:1/26:0	61.0069	96.4265	0.274918	33.2279	60.1306	0.306398	0.550157	0.259514
Cer(46:2)_d20:1/26:1	59.0958	141.143	0.274626	31.6505	54.1388	0.244354	0.0164228	1.78455
DG(30:0-6)_DG(15:0/15:0)	67.6448	97.6389	0.163273	41.1427	94.5713	0.141011	0.0686852	1.16314
DG(30:1-1)_DG(14:0/16:1)	63.0359	87.1672	0.204048	28.2732	70.0198	0.176465	0.72247	0.14118
DG(31:0-6)_DG(15:0/16:0)	70.5966	96.1733	0.297644	36.0443	81.7193	0.24914	0.146657	0.833697
DG(31:1-6)_DG(15:0/16:1)	67.2961	86.3037	0.185484	35.7001	68.8894	0.196448	0.347586	0.458937
DG(32:1-8)_DG(16:0/16:1)	66.0118	95.0526	0.155145	35.4019	87.2398	0.12618	0.24521	0.610461
DG(32:2-7)_DG(16:1/16:1)	65.1909	90.8426	0.0527339	33.397	69.898	0.0815546	0.504626	0.29703
DG(33:2-5)_DG(15:1/18:1)	63.0308	110.206	0.258776	43.7167	104.25	0.413896	0.163182	0.787328
DG(34:2-3)_DG(14:1/20:1)	68.7834	147.188	0.475856	51.6518	114.269	0.378557	0.386703	0.412622
DG(35:2-3)_DG(15:1/20:1)	77.2112	152.729	0.339997	58.7991	114.563	0.405755	0.654943	0.183797
DG(36:2-2)_DG(14:1/22:1)	66.0904	146.97	0.190747	47.0549	117.285	0.0284632	0.404097	0.393515
DG(36:2-4)_DG(16:1/20:1)	68.0963	147.05	0.234304	47.824	113.15	0.106509	0.476035	0.322361
DG(36:2-8)_DG(18:1/18:1)	66.5761	99.4404	0.329368	43.617	101.744	0.296628	0.335202	0.474694
DG(36:3-1)_DG(14:1/22:2)	70.999	151.428	0.405102	61.3106	127.764	0.376916	0.449869	0.346914
DG(37:2-2)_DG(15:1/22:1)	68.7574	147.055	0.168683	50.8166	122.586	-0.0433608	0.625248	0.203948
DG(38:2-3)_DG(16:1/22:1)	67.6883	149.041	0.136744	49.0696	119.943	0.0329191	0.570792	0.243522
DG(38:2-6)_DG(18:1/20:1)	76.0083	122.851	0.357094	52.2068	89.4602	0.220291	0.737909	0.131997
DG(38:3-1)_DG(16:1/22:2)	70.2808	150.411	0.432037	54.6174	127.309	0.260545	0.495058	0.305344
FA 16:0	48.8822	70.2118	0.0231916	23.5147	36.2979	0.0744258	0.674494	0.171022
FA 16:1	52.7404	73.708	0.163888	28.7029	51.1628	0.0964782	0.399297	0.398704
FA 18:0	52.6751	95.0448	0.195085	34.8089	87.6404	0.227057	0.294571	0.53081
FA 18:1	50.7062	77.8902	0.203629	29.199	58.0662	0.118444	0.056138	1.25074
FA 18:2	56.613	84.9748	0.244186	30.3067	54.3173	0.133974	0.313266	0.504087
FA 20:1	58.8772	118.638	0.213342	24.0639	44.2233	0.129395	0.784792	0.105246
FA 20:2	57.2649	105.883	0.214324	26.6999	46.2204	0.124058	0.0723339	1.14066
FA 20:3	58.2129	107.031	0.223969	27.6631	47.5957	0.136779	0.693814	0.158757
FA 22:0	66.6622	109.146	0.130293	31.028	74.7729	0.12445	0.521016	0.283149
FA 22:2	61.2472	124.001	0.233534	25.7422	49.0244	0.132203	0.0904808	1.04344
FA 22:3	63.1443	122.199	0.256755	26.5853	51.8591	0.146129	0.217533	0.662474
FA 22:4	62.0569	112.037	0.242832	28.6853	52.1012	0.152214	0.522421	0.281979
FA 23:0	69.5515	107.357	0.251698	27.3534	47.672	0.189206	0.453491	0.343431
FA 24:0	52.8911	83.2715	0.123773	26.2853	51.1674	0.135865	0.207297	0.683407
FA 24:1	60.9634	104.53	0.145999	21.8337	40.7784	0.0659534	0.00860335	2.06533
FA 25:0	55.7903	90.8256	0.205362	29.4824	53.6151	0.17194	0.839211	0.0761287
FA 26:0	54.2915	83.1041	0.187075	30.9994	62.1258	0.178776	0.350793	0.454949
HexCer(32:2-4)_d18:1/14:1	67.8227	168.853	0.0979909	39.5733	94.8318	-0.00641103	0.253295	0.596373
HexCer(34:1-4)_d18:1/16:0	70.9794	120.569	0.053199	50.1486	75.9453	-0.0635781	0.0283778	1.54702
HexCer(34:2-2)_d18:0/16:2	72.8927	112.967	0.0927114	40.2881	75.4399	0.0735952	0.637897	0.195249
HexCer(34:2-5)_d18:1/16:1	64.373	108.56	0.0489742	31.1482	60.9327	-0.0653627	0.234439	0.629969
HexCer(36:2-4)_d16:1/20:1	75.7792	141.277	-0.061136	52.3057	85.8579	-0.188963	0.406644	0.390786
HexCer(36:2-5)_d18:1/18:1	66.1213	145.732	0.129365	33.8677	90.1284	0.026842	0.0110595	1.95626
HexCer(38:1-3)_d18:1/20:0	72.9787	123.449	0.20852	44.8677	81.1579	0.015464	0.615007	0.21112
HexCer(38:2-5)_d18:1/20:1	69.2566	108.765	0.107834	28.5348	73.1497	-0.0458253	0.75856	0.12001
HexCer(40:2-4)_d18:1/22:1	70.8201	138.306	0.127203	31.6667	124.682	-0.0107249	0.0472109	1.32596
HexCer(42:4-2)_d20:1/22:3	59.4012	110.491	0.0739836	49.979	97.7192	0.0897903	0.0145921	1.83588
LPC(16:0)	67.6372	105.82	0.245673	31.2484	66.6388	0.133624	0.491529	0.308451
LPC(16:1)	65.5356	97.8344	0.250301	30.8679	76.2022	0.139248	0.745361	0.127634
LPC(18:0)	73.849	121.553	0.332156	35.7381	86.5993	0.259057	0.628868	0.20144
LPC(18:1)	74.4829	127.753	0.307804	40.9841	93.6108	0.221154	0.131505	0.881058
LPC(18:2)	68.7804	133.824	0.285596	39.0997	97.6672	0.28456	0.00510909	2.29166
LPC(20:0)	73.8272	125.819	0.562942	38.7569	77.057	0.307443	0.498939	0.301953
LPC(20:1)	70.0891	109.604	0.318678	38.7519	84.4263	0.129277	0.572315	0.242365
LPC(20:3)	78.7034	160.71	0.385012	40.3028	106.211	0.285095	0.0112101	1.95039
LPC(20:4)	60.0026	111.194	0.0832012	39.8625	66.5577	0.0140928	0.199833	0.699332
LPC(22:0)	67.952	119.434	0.28345	40.7632	63.019	0.205476	0.338163	0.470874
LPC(24:0)	71.0889	116.375	0.290602	41.5883	66.0092	0.198031	0.945688	0.0242521
LPC(26:0)	67.2343	98.3387	0.352122	43.5055	72.633	0.338229	0.631229	0.199813
LPE(14:1)	62.1179	93.4366	0.0541089	44.6244	63.3396	-0.210851	0.462969	0.334449
LPE(16:0)	64.5293	120.372	0.256317	35.717	89.5388	0.174726	0.191044	0.718868
LPE(18:1)	64.7029	84.7284	0.223268	32.1583	58.1329	0.139719	0.220622	0.65635
LPE(18:2)	68.7946	126.237	0.368334	38.3999	92.3539	0.2068	0.0434607	1.3619
LPE(20:1)	74.0207	133.944	0.290896	36.307	111.267	0.166894	0.00206853	2.68434
PC(32:0)	69.628	102.961	-0.102411	30.6645	73.5939	-0.120744	0.775368	0.110492
PC(32:1)	67.7949	102.863	0.0942076	37.5273	58.7286	-0.0685183	0.151954	0.818289
PC(33:1)	67.7387	116.847	0.122733	32.8345	81.9156	-0.0621168	0.129701	0.887056
PC(34:1)	73.1143	127.488	0.118206	38.296	68.5306	-0.083716	0.0133916	1.87317
PC(34:2)	73.0856	131.86	0.144868	35.5059	74.0472	0.00161666	0.000398227	3.39987
PC(34:5)	84.808	90.4133	0.181529	46.0196	58.2163	0.0984274	0.101692	0.992712
PC(35:1)	75.1062	126.062	0.208496	46.1556	91.604	-0.0509003	0.0713546	1.14658
PC(35:2)	72.245	116.716	0.0634129	47.2505	72.4848	-0.107984	0.053273	1.27349
PC(36:1-1)	72.811	115.698	0.114986	36.9503	62.7523	-0.0356384	0.271866	0.565644
PC(36:2-1)	72.0042	124.574	0.159665	39.3669	67.6271	-0.0044986	0.0130206	1.88537
PC(36:3-1)	67.5183	120.753	0.0873344	36.6626	64.4623	-0.0605011	0.00372833	2.42849
PC(36:4-1)	83.7626	161.872	0.128263	65.8042	96.9992	0.239524	0.0230496	1.63734
PC(36:4-2)	65.3151	113.052	-0.17832	42.3363	62.5522	-0.289654	0.267093	0.573338
PC(36:8)	76.6079	321.062	0.202988	47.9591	260.444	0.0999582	0.0215466	1.66662
PC(38:2-1)	76.6933	108.873	0.218834	42.2536	60.7142	-0.0511646	0.426748	0.369828
PC(38:4-1)	69.7274	129.208	-0.0205078	48.5512	79.8397	-0.123755	0.00114825	2.93996
PC(40:2-1)	79.6653	110.101	0.233699	51.2586	74.6339	-0.123403	0.0832056	1.07985
PC(40:3)	86.3823	126.296	0.515828	50.9594	81.2316	0.284049	0.79587	0.0991577
PC(42:2-1)	76.5653	117.861	0.443228	44.8701	83.2917	0.21933	0.0274028	1.5622
PC(42:3)	77.8016	102.744	0.238656	43.5866	68.7692	0.0339021	0.122145	0.913124
PC(O-32:0)	91.672	142.53	-0.557729	62.7424	114.823	-0.337197	0.374999	0.42597
PC(O-32:1-2)	85.496	96.9623	-0.511954	56.8155	95.3305	-0.435036	0.110426	0.956927
PC(O-34:0)	99.35	136.704	-0.140843	61.8699	85.4508	-0.0967116	0.0132767	1.87691
PC(O-34:2-2)	70.6352	100.016	-0.105326	34.4816	53.8072	-0.0943151	0.0282391	1.54915
PC(O-38:1-1)	66.7544	85.8411	-0.221148	35.775	43.6471	-0.16098	0.409928	0.387293
PE(34:1)	65.8429	116.694	0.0173118	31.1968	61.0282	-0.0897901	0.352409	0.452953
PE(34:2)	69.3472	109.479	0.106033	42.2897	65.1452	0.0412783	0.123934	0.906809
PE(35:1)	72.3088	110.079	-0.170152	45.8333	83.3012	-0.173191	0.0214404	1.66877
PE(36:1-1)	70.1232	136.345	-0.160247	34.4669	70.2949	-0.138107	0.281401	0.550674
PE(36:2-1)	71.0678	115.981	0.0886298	37.2926	65.3274	-0.0266346	0.327664	0.484571
PE(36:3-1)	73.3262	114.467	0.178903	42.8279	66.3443	-0.0300485	0.078909	1.10287
PE(38:2)	72.9715	115.899	0.258316	38.0569	72.3339	0.136789	0.888824	0.0511844
PE(40:7)	77.9272	116.795	0.470553	55.7718	81.6335	0.196294	0.739814	0.130877
PE(O-34:2-1)_16:0p/18:1	76.8945	122.071	-0.0942594	38.416	65.6265	-0.0440328	0.992043	0.00346965
PE(O-36:2-2)_18:0p/18:1	93.2311	119.353	-0.462557	57.1749	84.0834	-0.438145	0.146849	0.83313
PE(O-36:3-2)_18:0p/18:2	91.7769	115.304	-0.359679	59.496	84.9806	-0.122344	0.0240312	1.61922
PE(O-36:3-4)_18:1p/18:1	92.8594	149.362	-0.609181	67.1471	87.7245	-0.484742	0.397784	0.400353
PE(O-36:5-1)_16:0p/20:4	87.5071	112.424	-0.274559	61.7216	98.0269	-0.104989	0.990475	0.00415662
PE(O-38:5-2)_18:0p/20:4	98.7378	116.705	-0.421136	72.6222	97.2973	-0.165206	0.431192	0.36533
PI(34:1-1)	77.5204	229.394	0.00977622	52.6415	125.872	-0.0921485	0.0318157	1.49736
PI(36:1-2)	70.969	107.764	-0.142361	53.5926	70.7867	-0.197991	0.0021884	2.65987
PI(36:2-1)	70.0648	97.7197	0.0491965	46.2318	70.0317	-0.0847506	0.0300086	1.52275
PS(34:1-2)	85.2401	145.811	-0.00986162	59.5453	118.548	-0.067673	0.0097317	2.01181
PS(34:2-1)	86.6496	137.374	0.0210706	62.0659	111.095	0.0828535	0.112888	0.947351
PS(36:1-1)	82.7919	130.953	-0.215816	55.0399	105.322	-0.16003	0.0170417	1.76849
PS(36:2-1)	85.6866	127.724	-0.139834	61.7215	97.4293	-0.100603	0.131467	0.881184
PS(36:3-1)	87.3302	130.001	0.107212	62.1579	96.4274	0.0617111	0.230063	0.638153
PS(38:2-1)	85.1871	146.643	-0.00872671	64.9791	120.71	0.00351211	0.000212342	3.67297
PS(38:4-1)	93.7926	155.622	0.350179	67.7434	119.853	0.0970521	0.573187	0.241704
PS(38:6-2)	85.5018	182.096	-0.0236603	63.6846	133.607	-0.104392	0.00830249	2.08079
PS(40:6-2)	98.4933	167.069	0.23085	84.276	134.595	0.320545	0.0266014	1.5751
PS(40:7-1)	93.5699	157.894	0.0276183	71.1022	118.482	0.0713524	0.043997	1.35658
PS(42:7)	97.1719	181.496	0.00743431	73.0598	152.969	0.0380778	0.00285646	2.54417
SM(28:0)	83.8158	181.528	0.231201	58.7042	136.416	0.0276254	0.79	0.102373
SM(30:0)	73.6114	132.071	0.170413	43.3391	101.052	0.0716926	0.0924285	1.03419
SM(31:1)	84.738	146.167	0.343098	46.4739	102.146	0.126544	0.156072	0.806674
SM(32:0)	69.1154	130.636	0.184455	37.8083	89.093	0.0506842	0.220308	0.65697
SM(32:1)	74.1249	112.46	0.218311	38.2454	66.1276	0.0613313	0.389504	0.409488
SM(33:0)	69.7663	182.084	0.164169	39.2911	155.408	0.000535184	0.0274782	1.56101
SM(33:1)	73.8977	116.526	0.232188	36.4232	74.5448	0.0982629	0.259825	0.58532
SM(34:0)	71.5246	130.747	0.248183	36.8814	91.7938	0.0718544	0.931161	0.0309752
SM(34:1)	71.5408	105.223	0.196151	34.8319	59.9294	0.0253294	0.675449	0.170408
SM(34:2)	72.7399	114.171	0.173732	42.2268	64.6501	0.0710588	0.298238	0.525437
SM(35:0)	71.1621	153.226	0.150618	34.7484	139.229	0.0656766	0.0798901	1.09751
SM(36:0)	70.6758	122.814	0.164453	36.1829	85.1781	0.0424672	0.452849	0.344047
SM(36:1)	72.1205	114.668	0.143539	35.914	71.9073	0.0437561	0.363177	0.439882
SM(36:2)	73.6263	115.677	0.275633	38.0298	69.4212	0.146218	0.123977	0.90666
SM(37:0)	71.4479	120.86	0.0105549	39.7591	100.43	-0.0597069	0.257595	0.589062
SM(38:0)	70.5605	121.434	0.170069	30.2228	82.3672	0.0210641	0.397389	0.400784
SM(38:1)	78.6645	114.965	0.153066	37.5011	72.1324	-0.00605421	0.686149	0.163581
SM(39:0)	70.7049	120.964	-0.0844266	37.0655	95.7236	-0.180334	0.00260823	2.58365
SM(40:0)	65.074	108.712	0.097099	28.1091	65.7133	-0.0261418	0.914338	0.0388934
SM(41:2)	81.6651	120.813	0.149482	43.4986	67.2021	-0.0349049	0.241643	0.616825
SM(42:1)	59.8316	81.0458	-0.115509	38.2615	47.9878	-0.088179	0.290748	0.536484
SM(42:2)	77.6404	108.607	-0.0117338	34.3059	56.4495	-0.0738233	0.243755	0.613046
SM(43:2)	76.5345	118.317	0.133363	40.537	61.1264	0.0242522	0.238035	0.623359
TG(42:0)_FA14:0	66.4061	82.7158	0.255825	25.8663	57.2373	0.161955	0.409991	0.387226
TG(43:1)_FA16:1	63.3734	91.0807	0.281383	20.6131	57.9818	0.0840214	0.784884	0.105194
TG(44:0)_FA14:0	65.2113	92.239	0.188605	26.3246	64.3206	0.0995179	0.443924	0.352692
TG(44:1)_FA16:1	56.2304	85.5744	0.213981	20.4407	54.7085	0.124384	0.807156	0.0930425
TG(45:0)_FA16:0	53.417	80.6744	0.229521	25.3917	67.3689	0.166758	0.0813697	1.08954
TG(45:1)_FA16:1	64.6543	91.3494	0.198	24.726	62.567	0.0789104	0.251616	0.599262
TG(45:2)_FA16:1	61.7683	92.3247	0.286649	22.9271	60.0806	0.175651	0.225827	0.646225
TG(46:0)_FA16:0	51.0744	76.3199	0.161624	34.0349	79.0134	0.200606	0.0320029	1.49481
TG(46:1)_FA16:1	55.1531	86.5194	0.191079	22.7685	67.0436	0.129837	0.0233359	1.63198
TG(46:2)_FA16:1	62.7122	94.7879	0.165502	23.7202	62.8066	0.100339	0.18969	0.721956
TG(47:0)_FA16:0	57.5003	92.5108	0.209348	35.2672	97.1602	0.334318	0.0683771	1.16509
TG(47:1)_FA16:1	60.1878	88.69	0.12759	27.9435	73.8845	-0.0270662	0.0101053	1.99545
TG(47:2)_FA16:1	61.9129	94.2898	0.301724	26.0435	62.7743	0.20543	0.110514	0.956582
TG(47:3)_FA16:1	59.7498	94.5632	0.228258	22.2673	70.8088	0.126898	0.0672957	1.17201
TG(48:0)_FA16:0	59.5068	80.561	0.281033	32.4619	72.7633	0.274374	0.015558	1.80805
TG(48:1)_FA16:0	55.6446	85.5775	0.267606	24.7098	65.3323	0.290689	0.00456533	2.34053
TG(48:2)_FA16:1	59.0914	88.6313	0.192152	22.4923	63.5361	0.126971	0.142604	0.845869
TG(48:3)_FA16:1	64.7723	89.6923	0.323491	22.8921	54.6185	0.223816	0.379654	0.420612
TG(49:1)_FA16:0	60.2455	90.5379	0.200164	26.9066	75.2054	0.10273	0.0112867	1.94743
TG(49:2)_FA16:1	60.189	93.7227	0.184007	22.2396	64.864	0.18395	0.0899639	1.04593
TG(49:3)_FA16:1	65.4343	94.3439	0.203143	25.9864	65.065	0.0682645	0.0815572	1.08854
TG(50:0)_FA16:0	53.0713	93.5004	0.0225667	29.7844	61.4138	0.00504147	0.00427388	2.36918
TG(50:1)_FA16:0	62.2035	98.371	0.0895392	25.5925	63.3767	0.0379442	0.0287504	1.54136
TG(50:2)_FA16:1	56.8258	87.3605	0.258928	25.849	78.2919	0.1999	0.0417344	1.37951
TG(50:3)_FA16:1	55.2687	86.5298	0.122515	23.5005	66.1871	0.135878	0.148389	0.828599
TG(50:4)_FA18:2	59.1526	92.8691	0.189528	25.8011	69.1886	0.140697	0.113808	0.943828
TG(51:2)_FA18:1	54.2241	92.1708	0.120731	20.5983	65.8261	0.0846056	0.00196224	2.70725
TG(52:2)_FA18:1	61.6397	91.3977	0.127489	28.7409	52.9474	0.0146463	0.026073	1.58381
TG(52:3)_FA18:1	47.8537	87.2516	0.191757	22.2159	43.6884	0.117878	0.0249772	1.60246
TG(52:4)_FA16:1	58.2811	81.6491	0.195922	27.3196	44.0549	0.209928	0.183461	0.736456
TG(54:2)_FA18:1	84.6148	113.602	0.544543	62.2747	154.655	0.434027	0.247528	0.606376
TG(54:3)_FA18:1	71.036	109.598	0.392876	44.0097	111.688	0.163029	0.250287	0.601561
TG(54:4)_FA18:1	58.0578	77.0456	0.157579	41.4209	74.3786	0.11354	0.469554	0.328315
TG(54:5)_FA18:2	68.2588	82.9554	0.173819	65.3827	96.9143	-0.0978063	0.540828	0.266941
TG(54:6)_FA18:2	64.3675	100.081	0.279992	53.0922	99.0353	-0.169664	0.154461	0.811181

## Sheet: Sheet 9 Quantitation
Sheet 9	Quantitation	Quantitative information (uncorected values, Type I correction, molar concentration)
Uncorected concentration (ng/ml); OCC - Out of Calibration Curve range
	CE(16:1)	CE(18:0)	CE(18:1)	CE(20:0)	CE(20:1)	CE(24:0)	CE(24:1)	Cer(32:0-2)_d18:0/14:0	Cer(32:2-3)_d16:1/16:1	Cer(33:0-2)_d18:0/15:0	Cer(33:2-1)_d16:0/17:2	Cer(33:2-2)_d16:1/17:1	Cer(33:2-3)_d18:1/15:1	Cer(34:0-2)_d18:0/16:0	Cer(34:0-3)_d20:0/14:0	Cer(34:1-4)_d18:1/16:0	Cer(34:1-5)_d18:0/16:1	Cer(34:2-1)_d16:0/18:2	Cer(34:2-5)_d16:1/18:1	Cer(34:2-6)_d18:1/16:1	Cer(34:3-4)_d18:2/16:1	Cer(35:0-2)_d18:0/17:0	Cer(35:2-3)_d18:1/17:1	Cer(36:0-2)_d18:0/18:0	Cer(36:0-3)_d20:0/16:0	Cer(36:2-4)_d16:1/20:1	Cer(36:2-5)_d18:1/18:1	Cer(36:2-7)_d20:1/16:1	Cer(36:3-1)_d18:2/18:1	Cer(37:0-2)_d18:0/19:0	Cer(37:0-3)_d20:0/17:0	Cer(37:2-3)_d20:1/17:1	Cer(38:0-2)_d18:0/20:0	Cer(38:0-3)_d20:0/18:0	Cer(38:1-1)_d16:1/22:0	Cer(38:1-3)_d18:1/20:0	Cer(38:1-4)_d18:0/20:1	Cer(38:2-4)_d16:1/22:1	Cer(38:2-5)_d18:1/20:1	Cer(38:2-7)_d20:1/18:1	Cer(38:6-1)_d18:1/20:5	Cer(39:0-3)_d20:0/19:0	Cer(40:0-2)_d18:0/22:0	Cer(40:1-1)_d16:1/24:0	Cer(40:2-3)_d16:1/24:1	Cer(40:2-4)_d18:1/22:1	Cer(40:3-4)_d18:1/22:2	Cer(41:1-1)_d16:1/25:0	Cer(41:1-2)_d18:1/23:0
A1L	2022.58	OCC	12557.9	OCC	OCC	OCC	OCC	14.3836	25.6994	3.42878	50.7772	3.79174	18.8045	145.372	6.14719	90.7987	30.8549	6.47415	23.1133	1270.36	12.3162	3.87784	81.4768	97.1255	41.6839	16.1778	207.005	18.1618	14.3605	7.57261	10.5012	14.1438	52.6485	99.4261	1.82464	19.8596	7.13383	19.0372	417.812	45.9146	4.17069	9.51439	12.2522	11.9276	164.639	63.8352	91.983	6.53333	4.0633
A1R	5985.52	65.9875	13273.1	OCC	17.6236	OCC	OCC	15.25	15.8453	8.09147	49.928	9.22748	15.1406	193.258	1.8906	152.761	19.0812	3.78281	12.1518	1144.39	9.52403	3.94756	54.4994	129.944	16.0138	12.8742	180.882	7.76417	12.1499	8.5859	5.61189	7.92077	54.1236	100.505	2.23189	22.2548	8.13062	15.5842	490.951	14.5053	4.16773	8.23661	13.3209	8.51575	124.714	73.0286	103.48	7.97259	2.4621
A2L	759.797	27.2476	17804.2	OCC	OCC	OCC	OCC	12.599	24.8907	3.8127	43.0628	3.03214	11.7988	107.748	5.03924	105.938	13.9363	8.1027	12.8712	748.614	9.32506	3.02704	33.0619	68.4678	9.77065	7.14822	109.822	10.0841	3.46167	10.2962	4.70428	9.10787	37.8161	58.907	0.348962	13.9117	2.70715	8.84429	192.589	20.7118	4.84346	12.2834	11.7768	10.1841	130.69	53.5937	41.0963	4.84088	4.35626
A2R	2986.22	OCC	10164.5	OCC	509.944	OCC	OCC	9.65342	15.6584	0.42773	33.2291	4.7838	22.8739	166.428	3.38074	121.304	15.967	11.716	10.9207	849.772	9.32268	4.25492	33.6176	98.9075	10.5071	10.0174	117.159	6.21066	2.25915	8.21973	4.41965	10.2148	39.0014	65.9444	0.928401	11.9443	2.97773	7.13222	186.204	13.5047	4.32657	11.8036	10.0301	10.6397	87.7532	46.6643	46.3107	5.16408	3.21841
A3L	1524.22	OCC	16291.5	OCC	770.943	54.5096	OCC	15.98	15.9901	8.80051	42.1637	2.57282	17.8074	150.265	1.16008	165.008	13.073	2.32246	16.3524	876.103	7.27726	5.45491	29.6343	91.6847	8.91986	7.61446	127.156	10.2032	5.63034	8.89394	5.96302	6.1898	31.3215	73.0187	3.8605	19.5837	3.77586	10.9794	220.419	21.1647	8.41863	9.98095	13.5509	12.1181	110.095	50.8237	52.0575	4.88352	4.41634
A3R	2885.82	70.7763	6789.03	OCC	OCC	OCC	OCC	11.6116	12.6991	5.46065	40.4065	5.29244	5.64309	146.602	3.47158	141.553	12.5611	5.56358	5.8862	809.975	10.8313	3.61287	33.0212	70.0446	9.89153	5.39062	123.8	5.90385	5.55489	8.53673	5.82237	11.8098	35.0824	54.1828	2.22635	9.8024	5.16898	10.3875	222.605	15.8401	10.6062	10.8129	7.90714	13.0433	85.719	45.4512	54.184	4.03369	1.25823
B1L	2667.49	OCC	2463.23	OCC	OCC	OCC	OCC	3.18735	18.8385	1.87882	30.2074	3.01137	9.37238	96.2471	1.08625	59.8692	7.73219	4.12868	11.2794	517.708	8.07724	3.68097	36.2135	61.5264	12.8758	15.7065	59.6543	5.10925	3.55163	6.29495	6.41363	4.39512	40.8517	67.35	1.3617	12.251	2.08712	18.2115	165.888	15.1126	3.5379	10.7828	9.80931	9.06408	102.533	39.0365	16.7025	2.08741	2.66378
B1R	1335.5	OCC	2887.13	OCC	OCC	OCC	OCC	5.54834	25.0401	2.58863	31.7936	3.65725	10.6867	121.344	1.62692	98.5915	8.10851	2.5403	12.3704	436.079	9.16141	4.06747	44.9947	55.8235	10.9543	9.95975	55.5444	6.09972	2.33295	6.10174	6.6645	3.45299	43.6862	71.4148	1.59436	13.4929	0.916495	13.9687	141.837	16.3515	3.28178	8.12345	8.45901	8.45512	107.663	40.0148	14.1083	3.05756	3.81376
B2L	3147.63	OCC	2133.42	OCC	OCC	OCC	OCC	8.20758	21.5317	1.75111	37.1967	2.37162	13.6699	201.715	2.20659	102.219	9.96498	3.90241	11.3439	524.647	11.1447	6.26212	50.6762	125.596	12.8764	9.97367	56.6175	5.30792	3.61681	9.07328	8.03368	3.85058	47.9347	91.7875	2.7237	14.5264	0.389363	16.5723	127.02	11.9445	4.09068	19.1812	10.9977	8.10478	121.832	46.4386	11.7312	2.32829	6.45441
B2R	1434.67	OCC	2446.77	OCC	OCC	OCC	OCC	8.14501	17.0649	2.03025	29.9167	2.17098	13.5955	172.783	2.50305	81.9997	10.5062	4.06044	11.9004	507.488	6.10648	4.44585	41.3902	126.223	13.5223	9.69518	47.1434	5.83268	3.70793	10.7356	8.48866	4.57003	52.1536	89.8143	3.22388	10.4328	1.40972	12.3191	107.337	12.492	6.40814	19.3107	11.4093	6.16996	106.213	43.7495	10.8598	2.53825	3.66676
B3L	1644.82	OCC	2634.07	OCC	OCC	OCC	OCC	22.1245	26.2851	10.4031	51.5463	5.12466	14.6407	359.103	2.40393	176.619	16.0815	4.14144	19.0987	867.525	20.3236	10.9202	45.182	216.521	12.955	15.4607	109.853	5.58186	6.24017	16.246	9.13287	8.40431	68.1105	117.206	9.88855	13.7715	2.67325	25.2692	283.28	15.3225	10.8513	14.4687	14.06	12.8009	104.582	63.391	43.0976	2.74764	6.85762
B3R	2069.12	OCC	2812.64	OCC	OCC	OCC	OCC	14.2685	22.2015	3.3826	40.9356	2.65406	14.1637	202.191	1.95335	141.607	11.521	3.60906	12.5095	722.621	11.2711	9.63051	40.646	142.92	11.2589	12.6939	78.1328	4.88731	4.19795	11.6282	7.00603	8.25862	51.6424	122.277	6.3955	19.8802	1.68012	19.7049	236.428	15.4121	6.95155	17.765	16.0707	11.536	91.2562	72.7153	28.1356	3.13492	6.93234
C1L	8074.45	97.63	23777.9	OCC	226.045	140.314	60.4056	23.7107	87.6695	7.03184	83.8279	7.56998	22.5928	246.206	5.96468	115.191	20.8213	12.7778	36.8166	1275.55	18.7587	5.49378	138.024	100.539	37.9731	19.2347	132.628	32.4694	4.89277	9.0351	11.9689	9.61401	50.7909	112.492	4.14386	16.9358	2.57846	40.2532	146.329	61.7641	5.24714	15.3621	19.2275	39.3705	440.246	80.3457	5.76437	26.2387	13.3525
C1R	1788.55	OCC	21133.6	OCC	322.517	OCC	OCC	19.2011	84.428	4.71872	110.54	15.6574	33.4181	213.201	6.12875	99.8284	23.2134	9.56674	45.8318	1289.16	26.0163	8.73056	110.284	82.9137	26.4652	16.1024	127.091	32.9605	7.92138	7.43398	8.58311	10.1856	36.1237	79.2569	5.65686	11.6355	1.47508	38.3892	136.489	51.7003	7.1842	11.1171	13.7583	38.9363	372.762	83.7178	4.76342	16.9774	13.3814
C2L	5132.25	OCC	24568.5	OCC	OCC	65.9859	241.423	12.5798	76.6377	11.1411	68.4359	10.0355	25.6188	160.699	10.7229	63.723	15.6788	13.1873	46.5638	1221.28	8.98243	5.1206	112.393	78.6283	25.9033	7.06078	114.368	39.7455	4.58809	10.1539	4.34741	12.4492	26.2381	66.3328	8.02786	12.4216	0.289496	32.991	93.4218	145.875	3.15964	10.3683	17.9632	68.3763	378.954	74.4558	1.32159	18.3201	6.86846
C2R	4119.91	OCC	30764.3	194.912	OCC	121.302	177.624	11.1394	95.6361	9.50631	67.1756	7.73334	26.2123	215.892	4.60734	106.108	2.30574	9.61875	41.0611	1093.67	27.4022	4.33549	75.9394	103.625	32.7922	18.5492	118.493	34.624	1.75828	12.3198	9.63189	1.84682	27.3937	45.7509	3.86793	44.2428	1.45757	22.0258	80.9306	104.859	22.5199	12.3575	14.509	42.8529	292.957	80.7117	6.03912	10.0886	9.1546
C3L	3712.98	179.233	15681.9	OCC	OCC	OCC	OCC	15.4157	103.485	8.20886	112.152	19.1551	28.5378	154.71	6.87565	103.44	22.304	11.112	47.6337	1684.24	29.7155	4.9008	127.191	91.5742	18.5392	20.26	153.397	43.4161	6.54664	8.02696	10.2864	15.5667	24.1226	82.538	15.1772	17.1718	1.0088	42.0478	149.686	160.432	9.94874	13.5006	16.5975	61.2398	410.044	98.5213	3.38705	22.52	9.58494
C3R	563.486	442.5	15683.5	OCC	OCC	11.7861	OCC	15.8699	107.646	3.17691	117.384	10.1567	24.2834	126.996	3.74074	88.6895	15.8349	7.54968	61.8165	1476.56	26.4024	8.47906	114.864	73.4792	26.1039	18.1909	135.215	29.199	9.90087	8.98928	9.80363	9.15552	19.9663	72.869	9.06177	21.404	0.667936	39.5593	133.627	128.362	15.1186	10.5234	12.7566	30.5785	380.831	94.0378	2.54918	19.0144	7.82463
D1L	5287.13	2.49285	9690.28	OCC	100.296	OCC	OCC	5.53685	48.9198	2.57567	76.2389	10.7559	18.3284	50.962	2.58397	30.3556	15.6465	9.26418	23.7242	865.358	11.6311	2.39944	73.1112	27.5744	19.5466	21.084	116.469	16.5676	5.63268	2.31137	13.4646	9.97201	13.5434	49.7716	3.8048	10.59	2.36421	26.4076	148.374	32.5618	1.0619	11.9427	11.3852	23.877	270.384	57.0615	34.0106	7.62893	6.78438
D1R	10109.5	OCC	6865.73	OCC	OCC	OCC	OCC	6.95694	39.0412	5.27369	84.9246	8.10732	10.5413	38.6972	3.26076	31.9969	9.6689	3.40629	34.1644	769.455	13.1873	3.03175	41.8994	22.0739	35.1078	23.9663	103.239	20.5407	6.53026	3.74349	7.40204	4.21499	21.2175	43.3601	3.91634	13.7481	0.246618	19.4194	149.538	39.485	0.786309	12.5906	10.4708	22.4478	246.714	62.3228	21.9878	6.37868	7.7766
D2L	4447.8	27.8081	9301.72	56.5061	OCC	OCC	7.93725	2.32559	22.1399	1.59438	86.32	3.47652	11.6541	50.4975	4.33265	91.1192	10.7254	7.1528	18.8716	791.922	10.3361	5.47347	74.3444	89.7244	19.0668	16.3483	125.322	15.0462	6.73367	7.48686	9.11394	6.06558	20.6217	57.0109	2.75696	17.006	0.406515	29.5545	134.392	17.1834	1.34945	17.1839	11.2659	21.4625	166.863	59.4489	19.3179	5.50928	4.24992
D2R	2822.74	OCC	5488.38	23.5735	41.9177	OCC	OCC	4.58525	27.6069	1.70897	66.0125	6.61173	20.8058	56.4737	3.62476	59.7999	16.3702	12.5465	17.8879	794.887	11.1839	4.46043	58.4298	57.3914	10.5523	15.2746	96.666	9.84891	6.00223	4.50371	8.39924	8.33283	25.2117	68.7934	2.45197	6.73479	2.81399	24.4895	172.249	18.761	3.72327	21.2348	10.6252	15.1728	129.984	61.8732	19.366	3.12993	3.79517
D3L	1753.92	4.3426	5880.96	OCC	OCC	OCC	OCC	4.97777	17.2196	1.48097	43.7789	3.03314	9.16859	52.0721	2.03124	59.8064	6.22497	3.43479	12.8504	468.752	8.35412	3.08318	36.3672	92.0822	6.4062	9.41621	66.4064	7.13702	5.08966	5.32073	4.64545	8.93628	21.7076	48.6888	3.24094	13.7264	1.7413	15.4385	116.838	16.0271	5.94003	10.5225	9.86297	15.7756	135.476	42.4014	18.737	5.2555	6.16164
D3R	2102.93	OCC	5455.96	OCC	OCC	OCC	OCC	6.05984	15.6386	2.48351	31.1753	2.3629	9.95563	65.6772	2.06802	60.8119	4.0358	3.24843	12.5474	467.393	8.46382	2.95673	42.3912	74.832	8.27199	7.06303	65.6944	5.64322	5.70649	6.84649	4.50703	8.29103	23.4476	49.392	3.18424	10.3602	1.39837	13.9566	169.496	15.8438	7.97107	10.1607	9.61768	11.8763	115.075	42.3765	26.2757	5.31289	3.78225
E1L	1011.35	OCC	2993.4	OCC	OCC	OCC	OCC	5.77101	15.9041	3.88837	35.0148	3.53942	16.8715	131.912	2.93488	87.0673	28.5294	3.96051	15.1787	682.219	10.8938	5.27942	42.1615	146.034	7.28882	15.7576	167.948	4.37474	7.86819	7.02856	7.84026	6.99526	47.6569	75.077	3.12347	12.1709	7.06268	16.0881	281.257	21.0477	7.28938	9.24693	8.71533	9.40638	122.599	55.4782	25.5213	4.9964	3.88785
E1R	2050.22	OCC	2711.32	OCC	OCC	OCC	OCC	6.02971	16.7132	2.16446	30.2061	2.01496	10.1312	137.215	2.96731	58.3691	23.0452	2.88541	13.1929	603.877	8.43906	4.76597	33.835	129.463	12.2852	11.3885	152.001	4.40225	6.57308	9.34332	5.42383	7.75127	48.487	78.431	2.18139	10.3854	9.21706	15.9358	297.717	20.0682	4.8164	8.14503	9.74595	6.38143	108.412	57.1008	31.6312	4.25205	5.74349
E2L	3093.43	OCC	2593.45	OCC	OCC	OCC	OCC	6.6541	18.0196	1.13271	39.7011	3.90142	14.0911	91.2882	4.14198	76.8388	23.0396	5.16041	18.0994	774.936	11.4922	4.5375	49.7607	92.132	18.7856	16.6687	144.578	7.64114	7.86687	8.08119	8.0473	9.16225	36.0934	71.7001	1.48582	8.76172	5.52013	19.3455	287.489	22.0774	3.91312	12.062	7.58422	10.2615	151.377	64.7732	30.7233	6.78801	3.17018
E2R	4381.92	OCC	3691.92	OCC	OCC	OCC	OCC	5.27695	20.0153	3.88434	31.9671	3.94317	12.328	131.409	3.3189	72.9166	20.6349	5.52355	13.2514	678.532	11.9463	5.48453	47.7013	108.687	17.0455	15.0277	149.312	4.61531	7.28724	10.7197	6.53891	9.42933	57.8219	95.2621	3.3205	15.5946	10.2008	21.2963	474.478	23.6089	3.02287	12.4918	14.3739	10.0057	133.416	99.7352	44.2356	5.74186	6.38721
E3L	2623.26	OCC	2921.01	OCC	OCC	OCC	OCC	4.58088	17.0587	3.33725	29.2023	1.76572	7.21613	83.2656	3.46817	60.0878	11.3559	2.58348	12.691	540.651	8.23302	3.77347	33.8628	100.183	13.0683	16.584	137.858	4.0124	3.16457	6.52675	7.47509	11.353	32.4337	62.0991	2.64525	13.4341	5.69518	20.3212	269.682	24.3109	4.26975	11.1374	9.59123	13.4174	137.733	72.425	23.9522	8.57296	5.93564
E3R	3313	OCC	2986.56	OCC	OCC	OCC	OCC	6.4762	14.392	3.0642	31.0727	1.94114	9.63567	106.466	3.79272	85.3216	15.8949	4.09998	10.3692	600.817	7.60011	5.72266	40.103	118.746	14.9771	15.2141	145.228	5.13648	5.66427	10.4597	6.9081	11.0992	52.2024	92.8953	3.0292	12.9832	14.4485	18.5023	418.978	23.773	3.95126	12.7346	14.1343	8.15707	120.665	107.413	24.3891	8.19236	7.04185
F1L	5536.04	OCC	5365.91	OCC	376.365	OCC	38.4703	12.0512	19.5988	7.21755	44.7481	0.412447	13.6067	148.919	1.91453	100.608	31.061	6.33191	25.3886	869.822	8.52582	15.0002	39.5922	86.657	6.23462	7.74077	153.792	13.4148	0.984894	16.566	7.88065	16.9041	67.7849	83.1773	4.60344	11.2987	14.4768	15.6562	258.455	16.5677	0.581627	8.92726	12.4849	10.6778	152.59	64.1906	62.7021	3.81352	3.98248
F1R	4620.56	OCC	6215.86	OCC	61.3947	OCC	OCC	7.82113	34.3623	8.57218	64.9605	0.226675	18.8991	133.251	0.90611	59.9801	30.5523	2.4037	16.6672	825.035	5.33599	12.128	51.1041	69.9644	20.8645	9.93065	166.256	13.3638	3.29931	14.168	7.54998	13.8227	69.7105	116.288	3.75522	15.8109	16.9182	19.6094	342.858	15.504	3.4118	7.71022	15.1206	17.9021	138.915	73.5903	56.6558	6.90488	3.69715
F2L	4513.2	OCC	5433.41	OCC	626.136	OCC	OCC	13.5894	33.4014	11.0594	50.3269	7.98624	16.832	200.186	2.30097	108.997	25.1396	4.78605	21.3035	838.13	8.50756	16.9857	56.1457	103.642	15.7205	14.6544	159.016	13.0429	6.87449	15.8313	9.52519	14.3304	71.6679	90.7326	1.96904	15.5762	10.0118	14.5624	274.228	11.1855	2.59527	9.06936	7.41364	8.84746	122.631	53.2622	72.9836	4.4322	2.75346
F2R	1092.3	OCC	4327.65	OCC	OCC	OCC	OCC	13.8621	28.3638	11.893	43.2804	2.73606	20.8786	170.188	4.94601	55.8267	29.7468	4.07835	13.8043	744.698	14.8925	17.6582	42.2987	86.8811	14.8267	12.0986	116.156	12.2153	6.27933	18.5953	7.56456	11.684	68.7204	92.6305	2.66085	10.2824	8.59876	10.0893	330.278	12.7857	3.0968	8.27005	9.85653	12.1248	109.133	57.7394	61.3455	5.30524	4.68312
F3L	1046.87	OCC	2790.6	OCC	OCC	OCC	OCC	17.8538	21.9284	14.6278	39.9872	3.87274	15.0809	210.258	4.59364	63.2103	14.4948	4.81501	15.352	616.252	7.56939	15.8583	38.0879	147.276	9.31738	11.5124	109.159	6.35412	5.44212	18.3132	7.13566	12.8553	61.3321	84.5454	1.32802	12.4853	8.12308	12.3531	272.803	12.8338	5.15319	6.63029	7.52901	9.8501	107.954	48.8792	56.8255	6.34848	2.43758
F3R	784.718	OCC	2546.93	OCC	54.7454	OCC	OCC	15.0723	15.6601	13.7448	35.3487	3.70414	13.8975	170.811	2.34547	67.6242	17.5909	4.39822	12.7678	613.445	8.93474	14.4663	36.6863	85.1286	9.35457	9.75366	85.2111	4.4107	3.19072	16.9435	6.58972	8.38116	52.3709	78.9939	0.819446	12.7196	6.59172	11.426	228.716	11.9239	3.51234	9.53856	8.36302	11.7823	81.5231	47.1749	37.0595	3.98326	3.05502
G1L	1061.91	OCC	4726.66	OCC	42.9568	OCC	116.808	7.67825	35.8318	13.823	67.4399	6.18923	34.4266	52.424	4.58081	38.4112	16.2802	5.17788	15.1021	793.564	6.54822	3.48556	57.1426	48.756	2.50411	11.5091	146.949	14.8702	7.09756	11.4071	13.3455	6.14704	30.6741	61.5772	1.64724	8.07281	3.40251	29.2174	118.518	21.1223	0.528122	20.0213	14.8048	24.6232	158.138	59.6819	9.17116	11.7438	2.31358
G1R	1586.43	OCC	14295.9	OCC	OCC	OCC	OCC	1.83501	37.9961	8.01063	57.7526	6.27412	19.7318	35.1927	4.07833	26.008	6.51808	7.26209	22.142	607.199	7.1575	4.74933	45.7468	35.1431	2.45629	5.57224	62.6863	6.45146	6.1221	9.43309	6.33664	6.13527	43.8724	60.1411	2.6821	11.837	2.25041	24.9282	75.1582	13.1731	OCC	10.0765	11.687	17.2253	141.458	54.9773	6.59925	6.47174	2.9455
G2L	1374.8	28.9995	8132.25	OCC	30.4145	OCC	OCC	7.66297	34.5401	5.12598	80.612	9.2737	24.1577	73.3396	2.41349	53.8538	6.70584	9.15103	17.4702	880.179	13.7645	5.05609	64.0238	38.5025	22.5405	14.6579	212.196	35.723	2.99694	10.2416	13.7638	5.6695	29.5363	77.0576	5.66865	10.8643	1.29362	74.9384	127.892	23.3934	1.14489	17.9928	14.2199	13.9939	163.624	82.2978	8.26228	5.07918	11.7911
G2R	1744.26	OCC	3134.77	OCC	OCC	OCC	OCC	5.41143	25.1431	2.07307	59.1123	5.89347	18.2401	48.2049	2.0391	79.562	5.76327	11.0507	16.4269	665.497	11.3015	5.33666	65.7747	36.2726	18.33	15.2299	254.147	32.7617	2.29457	10.7867	11.8609	5.93324	21.0196	55.1772	2.24209	8.35227	0.988445	62.683	84.4165	20.3996	1.34638	11.9929	8.80702	9.22007	137.313	50.475	7.12577	6.05135	11.3831
G3L	872.986	274.346	7156.58	OCC	OCC	OCC	OCC	10.9758	24.821	4.63557	52.8045	6.12463	11.14	61.277	3.51749	46.4498	6.07625	9.35885	16.1144	582.612	7.29076	5.03821	55.2077	40.9954	8.16872	16.5257	280.204	34.5473	1.10195	13.303	15.2889	6.23492	24.6228	49.9191	2.55501	7.45287	1.30217	62.4552	113.657	19.114	3.21142	11.0967	8.49926	14.0859	115.663	37.2045	11.1134	4.09645	2.5424
G3R	301.854	OCC	9051.58	OCC	OCC	OCC	OCC	3.6636	29.6539	5.13233	58.2274	6.19324	9.12346	57.5229	2.5221	53.9684	6.18405	8.04957	16.3354	681.95	7.93528	3.13108	56.91	32.4566	10.0242	9.63298	222.369	29.0649	2.23986	12.4521	10.146	6.22497	22.9621	51.5159	1.7067	8.55656	0.769072	51.3196	84.0068	18.4007	2.02964	12.8361	8.1626	11.5879	128.322	42.933	8.93269	7.02576	3.21085
H1L	6117.85	OCC	4296.5	OCC	394.72	OCC	OCC	4.49968	15.845	4.29047	44.2875	1.02742	5.95923	60.571	7.25735	54.4044	5.68936	0.542691	14.8576	520.122	2.15503	2.20025	36.5282	23.6818	2.43102	13.5722	88.488	3.51039	0.786003	3.87163	7.65433	5.48835	23.0775	42.2448	2.13192	7.23536	1.06263	16.1484	199.765	24.0211	1.68204	13.5885	6.99844	9.42393	120.36	54.1776	16.1206	5.16397	4.84516
H1R	5210.82	OCC	3241.46	OCC	67.3574	OCC	OCC	1.71685	12.3463	0.930406	25.3464	1.72704	4.95258	41.214	2.69306	44.7812	7.6055	2.16602	8.19031	361.209	5.33541	2.74345	22.2981	13.6203	7.54854	9.64325	47.1219	4.28071	1.85009	3.79563	6.31565	5.28959	14.464	31.0817	1.03791	6.7468	1.22311	20.1482	170.843	12.4118	2.92851	11.6486	5.86989	5.43149	102.048	43.3084	19.0753	3.29722	3.22655
H2L	4785.85	OCC	6409.93	OCC	OCC	OCC	OCC	5.64011	15.4975	2.61961	21.8188	1.61005	5.29365	59.3138	4.04616	58.1484	6.98927	3.40182	9.68293	443.798	5.81739	3.17461	28.7673	27.9824	15.3175	11.4094	83.6311	6.51817	2.84424	5.46052	6.59102	5.97498	17.1536	52.8236	2.49624	8.30466	1.39916	17.1252	250.464	23.6507	4.10859	15.3866	8.26437	8.53429	149.766	50.5625	27.8847	7.66228	3.59106
H2R	6179.69	OCC	4896.68	OCC	OCC	OCC	OCC	3.65656	9.58709	2.36712	30.1234	2.16993	7.73347	55.8932	3.34205	72.9646	6.49119	4.91558	7.70736	458.238	6.34929	3.60871	33.7373	31.2575	19.1221	15.3285	80.8026	6.98019	2.35398	9.66632	9.40166	8.35055	19.1098	57.8436	0.954745	12.9248	1.58666	25.3186	268.05	22.1878	2.03049	19.4265	9.78246	7.77887	152.8	59.7768	25.519	6.97095	7.14917
H3L	1688.32	OCC	8144.58	OCC	OCC	OCC	OCC	5.52402	23.862	10.2303	44.6189	1.62448	12.7194	80.1605	8.18635	89.1234	13.1304	5.13853	21.526	735.274	6.87353	4.66292	47.6418	41.1202	23.6086	20.7016	121.834	15.1769	6.41979	9.23364	18.1352	15.7275	21.6268	71.3821	4.16701	16.1348	4.11089	46.0389	367.3	36.2096	4.67684	27.3005	10.5728	13.7724	302.102	63.6178	41.749	9.50342	6.94395
H3R	2765.75	OCC	4949	OCC	OCC	OCC	OCC	5.1161	17.1752	1.82173	43.3458	4.65071	10.8075	66.3528	4.07326	80.8364	8.2263	7.37208	13.4341	630.197	4.38643	5.00486	40.7581	39.0659	25.3264	17.3212	118.021	9.23564	2.77106	11.9783	13.0943	9.28525	23.1546	69.9042	2.84367	11.1372	3.45283	40.9554	325.936	27.1578	3.4038	26.247	9.87049	9.09245	245.658	74.002	38.2717	7.61241	5.07176
I1L	998.32	OCC	8795.91	OCC	242.377	OCC	OCC	74.9047	25.138	24.4594	52.8741	4.12051	17.6253	552.965	7.98415	194.89	96.6222	4.6928	41.2339	1510.57	13.9596	24.3044	53.1955	456.063	28.6805	41.2963	485.066	7.11921	22.153	35.0089	10.6515	30.3406	224.422	282.678	1.6105	24.3799	32.9961	17.735	1038.8	42.3821	6.55415	8.40557	29.8574	10.8327	106.466	93.5153	241.747	4.95402	3.3512
I1R	5188.79	OCC	13147.8	OCC	162.184	OCC	OCC	52.9871	22.5017	19.3218	41.2954	5.51118	18.2816	410.155	6.1	92.7349	73.2532	4.0834	24.2221	1211.13	10.2575	17.9223	45.1078	321.773	20.5042	33.9513	361.392	5.03134	17.5196	26.6216	10.8752	22.1575	169.215	214.561	1.88245	21.1162	19.4436	18.1696	766.506	34.7995	5.56561	9.12269	24.6222	22.7218	147.105	107.145	175.469	8.89652	5.37851
I2L	2753.11	8.55635	11693.8	OCC	66.8322	OCC	OCC	73.3527	17.4069	15.9168	31.0708	2.75977	15.3892	437.789	4.0938	141.274	71.6701	3.23763	22.8326	1079.18	17.4256	18.8979	38.5219	455.14	24.3649	28.4588	406.327	4.63185	10.0603	37.9485	8.13621	21.1007	205.623	270.014	2.06574	45.4509	33.9439	14.5033	919.731	38.3591	5.88514	8.46763	29.7423	10.7408	112.463	94.2569	188.859	7.53964	3.37818
I2R	4174.23	88.3825	11940.1	OCC	OCC	OCC	OCC	59.0701	25.6002	14.7701	51.3248	3.14954	16.6162	478.532	5.54348	200.914	62.5081	5.50542	31.2334	1229.55	17.4361	14.117	50.4534	413.585	31.386	36.1395	433.197	8.79388	13.3757	36.6927	9.76774	24.9115	185.134	239.231	3.13958	36.3722	24.8677	21.1581	919.731	38.5371	4.45552	10.21	26.7695	20.9614	169.021	95.5234	181.089	12.3292	5.85994
I3L	4430.8	1100.28	14570.8	OCC	1054.91	OCC	OCC	218.538	43.6724	47.1857	87.9263	7.07324	37.7721	1352.83	18.8	391.385	166.944	9.26576	63.4774	2498.89	25.1696	52.1514	81.5443	1504.01	67.1031	78.8513	1140.77	14.14	40.668	121.947	24.9368	56.0023	706.297	978.456	4.35342	102.873	130.054	41.0084	2313.88	94.5336	4.19896	22.6633	85.7534	35.9854	299.935	216.891	580.307	23.0131	9.37527
I3R	2517.62	918.392	22009.9	OCC	478.107	16.0387	34.0933	98.9941	23.3499	24.1105	55.4194	4.30538	25.9008	712.322	10.4303	198.253	112.479	8.15109	41.2637	1626.53	13.4415	28.5683	55.5812	750.203	34.6158	47.9882	685.514	12.9792	22.9171	60.4092	15.6567	35.0898	348.601	419.394	3.44296	47.9613	64.2853	26.8791	1296.03	57.1635	4.00027	15.9125	43.9589	20.3939	180.869	148.251	268.832	16.6534	7.70958
J1L	3671.53	OCC	11125.5	OCC	116.921	OCC	OCC	6.17736	34.114	3.75335	71.2768	5.31513	27.5829	37.3634	2.8527	58.9124	10.97	6.42495	13.4989	966.934	13.8116	3.19787	49.1331	24.0369	19.9674	15.7456	80.2349	8.13492	4.2127	3.33621	13.3829	9.54187	16.57	56.0286	3.16614	18.5567	2.71828	27.0968	315.81	30.3698	1.57521	18.3942	9.96601	13.2461	109.646	87.6256	41.9781	6.32905	4.87639
J1R	2689.08	25.943	10131.4	OCC	51.1886	OCC	OCC	3.54769	21.552	1.37819	69.6254	3.1565	21.3243	38.7854	5.42783	116.22	10.4501	7.2201	11.8305	935.81	13.8008	3.87883	58.0935	22.3072	24.8018	17.0214	90.0281	11.2663	5.06219	5.14563	12.943	9.24654	12.6197	59.5101	3.41048	10.665	1.98415	33.5494	424.081	34.0595	1.96396	17.1895	10.6253	10.6991	108.781	99.8552	56.2171	6.40475	5.73721
J2L	8763.79	368.3	13744.7	OCC	167.823	OCC	OCC	5.16776	22.4443	3.718	56.6307	3.31439	16.4976	21.7068	2.19397	45.8717	6.91411	5.88876	9.54875	630.744	10.2783	3.28944	54.3329	24.4166	21.6051	8.54844	51.4012	7.63626	3.61125	7.38832	15.0871	6.14654	14.9614	67.7523	6.29286	16.9163	1.61183	34.2128	338.631	33.3797	0.773252	19.2611	12.3067	12.8957	127.195	85.2073	35.5222	11.1435	9.93839
J2R	4986.75	48.5027	10627.3	OCC	OCC	OCC	OCC	6.79195	23.1885	3.10609	59.5156	3.75233	17.7518	25.635	1.50615	42.7484	7.42336	6.04508	12.2537	728.163	13.1396	4.60441	49.3414	18.9651	18.7582	7.14054	63.1497	8.95763	2.38151	5.21474	14.3706	7.72038	19.6001	73.1453	7.51816	19.2211	1.8035	33.2722	314.495	38.9831	0.526007	20.1201	11.0817	9.97457	128.027	93.3331	32.5865	8.24312	6.75714
J3L	2965.61	268.461	13669.2	OCC	410.586	OCC	OCC	2.2413	23.2531	2.56577	40.038	2.79504	17.0694	19.7738	0.969954	36.0244	9.06313	8.37152	11.8706	592.763	8.86738	2.39702	33.9868	14.778	11.808	7.22629	40.832	5.3891	4.57889	3.24271	11.9599	6.10112	10.7328	41.2271	2.1132	12.1013	1.08754	21.5832	213.221	28.2963	1.43504	11.6266	7.52144	18.7309	96.6947	68.716	53.032	6.92829	6.07449
J3R	5735.92	1134.95	15667	OCC	1215.66	OCC	90.5562	6.42651	17.3248	6.07054	40.8294	0.445069	17.208	11.4856	3.76478	23.7382	8.46491	12.1923	5.05721	521.593	11.6913	2.96741	30.1619	9.49972	12.0844	4.72997	46.0887	10.0651	4.9341	1.16434	5.84646	2.25087	8.44575	37.95	2.24798	10.0139	1.51161	10.534	132.997	19.5684	0.459698	11.661	8.49727	9.23899	94.7105	50.8949	27.383	7.95837	3.53636
QC1	3341.83	OCC	6320.33	OCC	9.81869	OCC	OCC	18.2682	19.8934	5.92946	37.882	4.40157	13.155	191.691	3.84605	93.5359	23.8242	4.53369	17.1987	727.07	10.0815	9.58615	41.6118	172.996	23.1032	17.6975	214.807	8.74686	7.1113	15.2388	8.56778	11.1103	78.8305	116.177	1.75703	15.3309	11.757	22.7532	376.087	28.7164	3.39653	9.75818	12.2739	12.9713	120.706	59.6959	73.4554	5.21132	4.68467
QC2	2350.08	OCC	8197.13	OCC	OCC	OCC	OCC	19.9491	18.8905	5.14928	41.0746	2.49819	12.9316	196.716	3.06037	123.627	28.9477	4.63037	18.3019	728.13	7.86299	8.76063	43.78	176.764	15.2263	20.8253	234.455	8.66235	6.88999	18.2179	7.68717	13.7573	77.0342	120.175	2.62947	16.4152	13.093	23.854	418.13	24.1928	3.53808	10.419	11.7514	8.73998	119.02	58.8036	77.5026	3.89741	4.13823
QC3	3424.8	OCC	7312.39	OCC	26.6638	OCC	OCC	20.6691	21.1656	5.35461	41.8987	3.90756	15.9117	198.232	3.74285	81.258	26.4339	5.09333	15.9626	777.203	10.5133	8.4876	41.9533	169.319	22.2933	16.0613	234.2	9.41539	6.74405	16.4522	9.85247	12.4001	76.4296	117.81	1.88071	16.3106	10.9864	21.5532	380.454	27.2358	3.02863	10.2037	11.6919	12.6475	129.604	62.356	71.5096	5.38766	4.54135
QC4	2019.4	OCC	7515.5	OCC	OCC	OCC	OCC	16.9976	17.8976	4.79357	36.8204	4.58248	12.6952	189.686	4.2694	108.722	25.5518	4.57491	18.1426	713.781	9.09836	8.8171	44.6139	179.699	21.8688	18.9659	209.707	9.31028	6.13906	15.0362	6.93012	11.0627	79.7711	115.068	1.89303	14.0302	10.7338	22.6007	368.964	25.683	3.43217	10.1121	12.5542	10.7375	114.894	58.9071	74.0782	4.99291	4.13802
QC5	4511.26	OCC	6063.52	OCC	OCC	OCC	OCC	19.0614	20.8686	6.11792	37.2174	3.18558	12.966	190.285	2.89569	88.1322	24.0632	4.2198	18.4606	713.519	9.76544	9.98254	41.1535	173.998	20.1521	20.7194	227.061	7.98707	7.75995	17.3015	8.9238	12.5643	78.1961	114.689	1.60837	16.9665	12.6714	23.9179	425.698	31.1285	3.24914	9.44659	11.8596	13.7927	124.246	57.8957	77.2827	4.46563	5.64687
QC6	1791.58	OCC	7589.93	OCC	OCC	OCC	OCC	20.0474	19.1339	6.86958	42.2593	3.51477	11.7543	197.931	3.57974	131.871	25.272	5.12597	14.6008	735.005	8.75995	9.11395	39.1497	164.302	18.1938	14.5913	221.979	8.95613	7.40837	16.1327	8.56225	11.569	76.4932	127.124	3.14346	16.3426	13.7526	23.6845	369.285	22.3336	4.03314	10.1381	12.1408	9.30878	117.71	61.6676	71.7249	4.90548	2.87265
QC7	3654.78	OCC	7649.8	OCC	5.47251	OCC	OCC	18.1782	19.9425	3.69433	39.0576	4.76262	16.1009	194.534	3.51194	74.2547	27.5132	4.08569	18.8643	752.972	9.29723	8.71217	45.9311	180.007	18.5774	20.4026	211.821	8.05348	6.08531	15.2862	8.21947	12.2397	76.1008	107.084	1.2213	13.7297	9.48326	19.3296	361.803	30.4547	2.80945	10.209	10.9435	13.8485	118.773	58.1747	72.9556	4.82986	5.48038
QC8	2347.64	OCC	5378.66	OCC	OCC	OCC	OCC	18.5554	19.0222	6.95109	37.2464	2.47629	11.5477	191.26	4.58967	95.2725	23.3332	4.27817	18.7682	713.616	9.41272	9.05726	41.6523	167.034	23.1271	18.7258	241.203	9.2393	6.81768	16.9295	8.62829	12.7296	80.1419	118.258	1.76835	15.7428	13.2422	25.5703	399.967	24.3096	3.29283	9.73391	13.4622	9.72472	123.54	58.4806	74.5068	4.58663	4.66214
QC9	3569.2	OCC	8952.49	OCC	65.7859	OCC	OCC	19.876	20.1242	5.56027	38.7441	4.57698	13.734	184.433	2.58684	102.708	26.1262	5.65183	14.6518	703.399	9.15221	9.45445	38.3898	176.505	20.8028	17.5138	215.868	9.10165	7.914	15.8748	8.29372	10.8533	75.6418	119.81	2.53617	16.8632	11.1538	22.5068	418.079	29.8521	3.68528	9.84924	11.0891	13.2814	122.305	61.2105	76.7075	4.9968	3.65464
QC10	2949.38	OCC	6390.82	OCC	OCC	OCC	OCC	18.2485	19.8748	5.32237	40.8441	3.51626	12.7824	199.616	2.16241	147.998	28.9454	4.84776	17.4452	764.233	10.4344	9.2732	46.6274	173.914	18.5932	17.5594	194.411	9.58636	7.26264	17.1363	7.57026	11.186	82.8468	118.911	1.51488	17.4843	13.4237	22.9095	360.964	24.213	3.34532	10.33	12.4331	10.4675	116.414	60.6882	71.6657	5.02743	4.66595
QC11	2992.89	OCC	7189.09	OCC	OCC	OCC	OCC	19.2857	19.6485	5.82758	38.7541	3.82104	13.8442	193.607	4.59487	73.8747	23.6972	4.14761	17.9953	726.482	8.97472	9.12185	41.1646	173.943	21.3373	19.1284	238.636	8.23527	6.63945	15.956	8.94045	12.6705	76.2007	116.718	2.15663	14.5559	11.457	22.9593	398.205	28.3515	3.38622	9.92047	12.0383	12.2268	123.633	59.2369	75.5933	4.7133	4.59296
Average	3250.2	259.156	9111.46	91.6639	304.399	68.3228	95.9146	17.5989	30.0846	7.04933	52.471	4.78077	16.5348	166.685	4.08097	91.4577	22.2621	6.14836	20.2491	845.894	11.528	7.7966	53.2497	131.294	17.8464	16.1633	165.279	12.9099	6.55357	13.4447	9.31571	10.7965	62.4089	103.842	3.40329	16.874	8.5252	24.8118	322.343	32.9748	4.50444	13.2623	14.014	16.4088	162.718	69.8668	55.1356	7.76832	5.54403
Type I correction factor
Lipid name	CE(16:1)	CE(18:0)	CE(18:1)	CE(20:0)	CE(20:1)	CE(24:0)	CE(24:1)	Cer(32:0-2)_d18:0/14:0	Cer(32:2-3)_d16:1/16:1	Cer(33:0-2)_d18:0/15:0	Cer(33:2-1)_d16:0/17:2	Cer(33:2-2)_d16:1/17:1	Cer(33:2-3)_d18:1/15:1	Cer(34:0-2)_d18:0/16:0	Cer(34:0-3)_d20:0/14:0	Cer(34:1-4)_d18:1/16:0	Cer(34:1-5)_d18:0/16:1	Cer(34:2-1)_d16:0/18:2	Cer(34:2-5)_d16:1/18:1	Cer(34:2-6)_d18:1/16:1	Cer(34:3-4)_d18:2/16:1	Cer(35:0-2)_d18:0/17:0	Cer(35:2-3)_d18:1/17:1	Cer(36:0-2)_d18:0/18:0	Cer(36:0-3)_d20:0/16:0	Cer(36:2-4)_d16:1/20:1	Cer(36:2-5)_d18:1/18:1	Cer(36:2-7)_d20:1/16:1	Cer(36:3-1)_d18:2/18:1	Cer(37:0-2)_d18:0/19:0	Cer(37:0-3)_d20:0/17:0	Cer(37:2-3)_d20:1/17:1	Cer(38:0-2)_d18:0/20:0	Cer(38:0-3)_d20:0/18:0	Cer(38:1-1)_d16:1/22:0	Cer(38:1-3)_d18:1/20:0	Cer(38:1-4)_d18:0/20:1	Cer(38:2-4)_d16:1/22:1	Cer(38:2-5)_d18:1/20:1	Cer(38:2-7)_d20:1/18:1	Cer(38:6-1)_d18:1/20:5	Cer(39:0-3)_d20:0/19:0	Cer(40:0-2)_d18:0/22:0	Cer(40:1-1)_d16:1/24:0	Cer(40:2-3)_d16:1/24:1	Cer(40:2-4)_d18:1/22:1	Cer(40:3-4)_d18:1/22:2	Cer(41:1-1)_d16:1/25:0	Cer(41:1-2)_d18:1/23:0
Sum composition	(16:1)	(18:0)	(18:1)	(20:0)	(20:1)	(24:0)	(24:1)	(32:0)	(32:2)	(33:0)	(33:2)	(33:2)	(33:2)	(34:0)	(34:0)	(34:1)	(34:1)	(34:2)	(34:2)	(34:2)	(34:3)	(35:0)	(35:2)	(36:0)	(36:0)	(36:2)	(36:2)	(36:2)	(36:3)	(37:0)	(37:0)	(37:2)	(38:0)	(38:0)	(38:1)	(38:1)	(38:1)	(38:2)	(38:2)	(38:2)	(38:6)	(39:0)	(40:0)	(40:1)	(40:2)	(40:2)	(40:3)	(41:1)	(41:1)
Carbon number	16	18	18	20	20	24	24	32	32	33	33	33	33	34	34	34	34	34	34	34	34	35	35	36	36	36	36	36	36	37	37	37	38	38	38	38	38	38	38	38	38	39	40	40	40	40	40	41	41
Total carbon count	43	45	45	47	47	51	51	32	32	33	33	33	33	34	34	34	34	34	34	34	34	35	35	36	36	36	36	36	36	37	37	37	38	38	38	38	38	38	38	38	38	39	40	40	40	40	40	41	41
Type I correction factor	1.57599	1.60812	1.60812	1.64073	1.64073	1.70738	1.70738	1.40773	1.40773	1.42243	1.42243	1.42243	1.42243	1.43725	1.43725	1.43725	1.43725	1.43725	1.43725	1.43725	1.43725	1.45219	1.45219	1.46725	1.46725	1.46725	1.46725	1.46725	1.46725	1.48243	1.48243	1.48243	1.49772	1.49772	1.49772	1.49772	1.49772	1.49772	1.49772	1.49772	1.49772	1.51314	1.52867	1.52867	1.52867	1.52867	1.52867	1.54432	1.54432
Type I isotopical correction (ng/ml); OCC - Out of Calibration Curve range
	CE(16:1)	CE(18:0)	CE(18:1)	CE(20:0)	CE(20:1)	CE(24:0)	CE(24:1)	Cer(32:0-2)_d18:0/14:0	Cer(32:2-3)_d16:1/16:1	Cer(33:0-2)_d18:0/15:0	Cer(33:2-1)_d16:0/17:2	Cer(33:2-2)_d16:1/17:1	Cer(33:2-3)_d18:1/15:1	Cer(34:0-2)_d18:0/16:0	Cer(34:0-3)_d20:0/14:0	Cer(34:1-4)_d18:1/16:0	Cer(34:1-5)_d18:0/16:1	Cer(34:2-1)_d16:0/18:2	Cer(34:2-5)_d16:1/18:1	Cer(34:2-6)_d18:1/16:1	Cer(34:3-4)_d18:2/16:1	Cer(35:0-2)_d18:0/17:0	Cer(35:2-3)_d18:1/17:1	Cer(36:0-2)_d18:0/18:0	Cer(36:0-3)_d20:0/16:0	Cer(36:2-4)_d16:1/20:1	Cer(36:2-5)_d18:1/18:1	Cer(36:2-7)_d20:1/16:1	Cer(36:3-1)_d18:2/18:1	Cer(37:0-2)_d18:0/19:0	Cer(37:0-3)_d20:0/17:0	Cer(37:2-3)_d20:1/17:1	Cer(38:0-2)_d18:0/20:0	Cer(38:0-3)_d20:0/18:0	Cer(38:1-1)_d16:1/22:0	Cer(38:1-3)_d18:1/20:0	Cer(38:1-4)_d18:0/20:1	Cer(38:2-4)_d16:1/22:1	Cer(38:2-5)_d18:1/20:1	Cer(38:2-7)_d20:1/18:1	Cer(38:6-1)_d18:1/20:5	Cer(39:0-3)_d20:0/19:0	Cer(40:0-2)_d18:0/22:0	Cer(40:1-1)_d16:1/24:0	Cer(40:2-3)_d16:1/24:1	Cer(40:2-4)_d18:1/22:1	Cer(40:3-4)_d18:1/22:2	Cer(41:1-1)_d16:1/25:0	Cer(41:1-2)_d18:1/23:0
A1L	3187.55	OCC	20194.6	OCC	OCC	OCC	OCC	20.2483	36.1778	4.87721	72.2271	5.39348	26.7482	208.937	8.83506	130.501	44.3463	9.30499	33.2197	1825.83	17.7015	5.63137	118.32	142.507	61.1607	23.7368	303.728	26.648	21.0704	11.2258	15.5673	20.9671	78.853	148.913	2.73281	29.7442	10.6845	28.5125	625.766	68.7674	6.24655	14.3966	18.7295	18.2334	251.678	97.5831	140.612	10.0896	6.27506
A1R	9433.09	106.116	21344.7	OCC	28.9156	OCC	OCC	21.4679	22.3059	11.5096	71.0192	13.1255	21.5364	277.761	2.71727	219.555	27.4246	5.43686	17.4652	1644.78	13.6884	5.73261	79.1436	190.661	23.4963	18.8897	265.399	11.392	17.8269	12.728	8.31922	11.742	81.0622	150.528	3.34275	33.3316	12.1774	23.3408	735.309	21.7249	6.2421	12.4631	20.3634	13.0178	190.646	111.637	158.187	12.3123	3.80227
A2L	1197.43	43.8174	28631.4	OCC	OCC	OCC	OCC	17.736	35.0394	5.42331	61.2539	4.31301	16.783	154.861	7.24267	152.26	20.03	11.6456	18.4992	1075.95	13.4025	4.39585	48.0123	100.459	14.336	10.4882	161.137	14.7959	5.07914	15.2633	6.97376	13.5018	56.638	88.2264	0.522649	20.8359	4.05456	13.2463	288.446	31.0205	7.25416	18.5865	18.0029	15.5681	199.782	81.9272	62.8228	7.47589	6.72747
A2R	4706.23	OCC	16345.7	OCC	836.683	OCC	OCC	13.5894	22.0428	0.608416	47.2661	6.80462	32.5365	239.199	4.85897	174.345	22.9485	16.8388	15.6958	1221.34	13.3991	6.17896	48.8192	145.122	15.4166	14.698	171.902	9.1126	3.31474	12.1852	6.55181	15.1427	58.4133	98.7665	1.39049	17.8892	4.45982	10.6821	278.882	20.2263	6.48001	17.8604	15.3327	16.2647	134.146	71.3344	70.7939	7.97502	4.97027
A3L	2402.16	OCC	26198.8	OCC	1264.91	93.0688	OCC	22.4955	22.5098	12.5181	59.975	3.65966	25.3298	215.969	1.66732	237.158	18.7891	3.33796	23.5026	1259.18	10.4593	7.92157	43.0347	134.524	13.0877	11.1723	186.569	14.9706	8.26112	13.1846	8.83974	9.17594	46.911	109.362	5.78196	29.3309	5.65519	16.4441	330.127	31.6989	12.6088	15.1026	20.7149	18.5246	168.299	77.6928	79.5788	7.54174	6.82027
A3R	4548.02	113.817	10917.6	OCC	OCC	OCC	OCC	16.346	17.8768	7.7674	57.4755	7.52814	8.02691	210.703	4.98954	203.447	18.0535	7.99626	8.45996	1164.14	15.5674	5.24658	47.9531	102.773	14.5133	7.90939	181.646	8.66243	8.15041	12.6551	8.63125	17.5072	52.5437	81.1508	3.33446	14.6813	7.7417	15.5576	333.401	23.7241	15.8852	16.3613	12.0874	19.939	131.036	69.48	82.8296	6.22933	1.94312
B1L	4203.93	OCC	3961.18	OCC	OCC	OCC	OCC	4.48693	26.5195	2.67249	42.968	4.28347	13.3316	138.331	1.56121	86.0472	11.1131	5.93395	16.2113	744.078	11.609	5.34548	52.5889	90.2746	18.892	23.0454	87.5277	7.49655	5.21113	9.33181	9.50775	6.51545	61.1846	100.872	2.03946	18.3486	3.12592	27.2758	248.454	22.6346	5.2988	16.3159	14.9952	13.856	156.739	59.674	25.5327	3.22364	4.11375
B1R	2104.73	OCC	4642.86	OCC	OCC	OCC	OCC	7.81057	35.2497	3.68215	45.2242	5.20219	15.2011	174.402	2.33829	141.701	11.654	3.65105	17.7793	626.755	13.1673	5.90675	65.341	81.907	16.0727	14.6134	81.4975	8.94982	3.42303	9.04539	9.87963	5.11881	65.4298	106.96	2.38792	20.2086	1.37266	20.9212	212.432	24.49	4.91519	12.2919	12.931	12.9251	164.582	61.1695	21.567	4.72186	5.88968
B2L	4960.62	OCC	3430.81	OCC	OCC	OCC	OCC	11.5541	30.3108	2.49084	52.9098	3.37346	19.4445	289.916	3.17143	146.915	14.3222	5.60875	16.3041	754.049	16.0177	9.09381	73.5915	184.281	18.8929	14.6339	83.0721	7.78805	5.30676	13.4505	11.9094	5.70821	71.7929	137.472	4.07935	21.7565	0.583158	24.8207	190.24	17.8895	6.12671	29.0237	16.8119	12.3895	186.241	70.9894	17.9332	3.59563	9.9677
B2R	2261.02	OCC	3934.7	OCC	OCC	OCC	OCC	11.466	24.0227	2.88788	42.5544	3.08807	19.3386	248.333	3.59752	117.854	15.1001	5.83588	17.1039	729.388	8.77655	6.45622	60.1064	185.2	19.8406	14.2253	69.1711	8.558	5.44046	15.9148	12.5838	6.77474	78.1117	134.517	4.82847	15.6254	2.11137	18.4506	160.761	18.7096	9.59762	29.2197	17.441	9.43184	162.365	66.8786	16.601	3.91988	5.66267
B3L	2592.21	OCC	4235.91	OCC	OCC	OCC	OCC	31.1453	37.0023	14.7976	73.3211	7.28948	20.8254	516.122	3.45505	253.845	23.1132	5.9523	27.4497	1246.85	29.2101	15.8582	65.6129	317.691	19.0082	22.6847	161.182	8.18999	9.15589	24.0836	13.5388	12.4588	102.011	175.542	14.8103	20.626	4.00379	37.8463	424.275	22.9489	16.2523	21.8931	21.4931	19.5683	159.872	96.904	65.882	4.24324	10.5904
B3R	3260.9	OCC	4523.07	OCC	OCC	OCC	OCC	20.0862	31.2537	4.81152	58.2281	3.77522	20.1469	290.599	2.80746	203.525	16.5585	5.18713	17.9793	1038.59	16.1995	13.9854	59.0258	209.699	16.5197	18.6251	114.64	7.1709	6.15945	17.2379	10.3859	12.2428	77.3461	183.136	9.57869	29.775	2.51635	29.5125	354.104	23.083	10.4115	26.8808	24.5668	17.6347	139.501	111.158	43.0101	4.84133	10.7058
C1L	12725.2	157.001	38237.7	OCC	370.879	239.57	103.135	33.3782	123.415	10.0023	119.24	10.7678	32.1368	353.86	8.57275	165.558	29.9254	18.365	52.9147	1833.29	26.961	7.97803	200.438	147.516	55.7161	28.2221	194.599	47.6408	7.17892	13.3939	17.743	14.2521	76.0707	168.483	6.20636	25.3652	3.86181	60.2882	219.16	92.5056	7.85876	23.245	29.3926	60.1845	672.991	122.822	8.81183	40.5211	20.6205
C1R	2818.72	OCC	33985.4	OCC	529.165	OCC	OCC	27.0299	118.852	6.71206	157.235	22.2716	47.5349	306.423	8.80856	143.479	33.3635	13.7498	65.8718	1852.84	37.392	12.6784	160.154	121.655	38.831	23.6263	186.474	48.3613	11.6226	11.0203	12.7238	15.0995	54.1034	118.705	8.47242	17.4268	2.20926	57.4963	204.423	77.4328	10.7599	16.8217	21.0319	59.5209	569.831	127.977	7.28171	26.2186	20.6652
C2L	8088.35	OCC	39509.1	OCC	OCC	112.663	412.201	17.709	107.885	15.8474	97.3454	14.2748	36.441	230.966	15.4116	91.586	22.5345	18.9535	66.9239	1755.28	12.91	7.43609	163.216	115.367	38.0067	10.3599	167.806	58.3166	6.73188	15.0524	6.44473	18.455	39.2974	99.3482	12.0235	18.6041	0.433585	49.4114	139.92	218.481	4.73226	15.6886	27.4598	104.525	579.297	113.818	2.02028	28.2922	10.6071
C2R	6492.91	OCC	49472.8	319.799	OCC	207.109	303.271	15.6813	134.63	13.5221	95.5527	11.0001	37.2852	310.291	6.62192	152.504	3.31394	13.8246	59.0152	1571.89	39.3839	6.29596	110.279	152.043	48.1144	27.2164	173.859	50.8021	2.57984	18.2631	14.2786	2.73778	41.0282	68.5222	5.79308	66.2635	2.18304	32.9885	121.212	157.05	33.7285	18.6985	22.1794	65.5081	447.836	123.382	9.23184	15.5801	14.1377
C3L	5851.6	288.229	25218.3	OCC	OCC	OCC	OCC	21.7011	145.678	11.6765	159.529	27.2468	40.5931	222.358	9.88205	148.669	32.0564	15.9707	68.4617	2420.68	42.7087	7.11691	184.705	134.362	27.2017	29.7265	225.072	63.7023	9.60555	11.8994	15.2488	23.0765	36.129	123.619	22.7313	25.7186	1.51091	62.976	224.188	240.282	14.9005	20.4283	25.3721	93.6156	626.823	150.607	5.17769	34.7782	14.8023
C3R	888.046	711.593	25220.9	OCC	OCC	20.1234	OCC	22.3406	151.536	4.51894	166.97	14.4472	34.5414	182.525	5.37638	127.469	22.7587	10.8508	88.8459	2122.19	37.947	12.3132	166.805	107.812	38.3009	26.6907	198.394	42.8423	14.5271	13.326	14.5332	13.5724	29.9039	109.138	13.572	32.0572	1.00038	59.2488	200.137	192.25	22.6435	15.9233	19.5006	46.7444	582.166	143.753	3.89686	29.3643	12.0838
D1L	8332.44	4.00881	15583.2	OCC	164.56	OCC	OCC	7.7944	68.8658	3.66372	108.445	15.2996	26.071	73.2452	3.71381	43.6286	22.488	13.315	34.0977	1243.74	16.7169	3.48444	106.171	40.4586	28.6797	30.9356	170.889	24.3089	8.26455	3.42644	19.9603	14.7828	20.2842	74.5441	5.69853	15.8608	3.54093	39.5512	222.223	48.7686	1.59043	18.0709	17.4042	36.5001	413.328	87.2283	51.991	11.7815	10.4773
D1R	15932.3	OCC	11040.9	OCC	OCC	OCC	OCC	9.79348	54.9595	7.50146	120.799	11.5321	14.9942	55.6177	4.68654	45.9876	13.8967	4.8957	49.1028	1105.9	18.9535	4.40269	60.8459	32.3879	51.512	35.1645	151.478	30.1384	9.58153	5.54945	10.973	6.24842	31.7779	64.9415	5.86559	20.5909	0.369365	29.0849	223.967	59.1376	1.17767	19.0513	16.0064	34.3153	377.144	95.2712	33.6121	9.85076	12.0096
D2L	7009.66	44.7189	14958.3	92.7115	OCC	OCC	13.5519	3.2738	31.167	2.2679	122.784	4.94511	16.5771	72.5777	6.22712	130.961	15.4151	10.2804	27.1233	1138.19	14.8556	7.94852	107.962	131.648	27.9758	23.987	183.879	22.0766	9.87998	11.0987	13.5108	8.99178	30.8856	85.3865	4.12916	25.4703	0.608847	44.2644	201.283	25.7359	2.0211	26.0016	17.2218	32.8091	255.078	90.8778	29.5307	8.50812	6.56325
D2R	4448.59	OCC	8825.99	38.6779	68.7758	OCC	OCC	6.45479	38.8631	2.43089	93.8982	9.40473	29.5949	81.167	5.2097	85.9475	23.5281	18.0325	25.7095	1142.45	16.0741	6.4774	84.8513	84.2075	15.4829	22.4117	141.833	14.4508	8.80677	6.67643	12.4513	12.3528	37.7602	103.034	3.67238	10.0868	4.21458	36.6784	257.981	28.0988	5.57643	32.1313	16.2424	23.1942	198.703	94.5837	29.6043	4.83363	5.86098
D3L	2764.15	6.98343	9457.3	OCC	OCC	OCC	OCC	7.00735	24.2405	2.10658	62.2725	4.31444	13.0417	74.8408	2.9194	85.9569	8.94685	4.93665	18.4692	673.714	12.007	4.47736	52.8122	135.108	9.3995	13.8159	97.4348	10.4718	7.46781	7.88759	6.88655	13.2474	32.5119	72.9224	4.85403	20.5583	2.60799	23.1226	174.991	24.0041	8.89652	15.9219	15.0772	24.1158	207.099	64.8178	28.6427	8.11619	9.51558
D3R	3314.19	OCC	8773.85	OCC	OCC	OCC	OCC	8.53062	22.0149	3.53262	44.3447	3.36107	14.1612	94.3948	2.97227	87.4021	5.80046	4.66881	18.0337	671.761	12.1646	4.29373	61.5602	109.797	12.1371	10.3632	96.3901	8.28001	8.37284	10.1494	6.68135	12.2909	35.118	73.9756	4.76911	15.5167	2.09437	20.9031	253.858	23.7297	11.9385	15.3746	14.7023	18.155	175.912	64.7798	40.1669	8.20483	5.84101
E1L	1593.88	OCC	4813.74	OCC	OCC	OCC	OCC	8.12402	22.3887	5.53094	49.8062	5.03459	23.9986	189.591	4.21817	125.138	41.0039	5.69225	21.8156	980.52	15.6572	7.66674	61.2266	214.269	10.6945	23.1203	246.421	6.41884	11.5446	10.4193	11.6226	10.37	71.3768	112.445	4.67809	18.2286	10.5779	24.0955	421.246	31.5237	10.9175	13.9919	13.3229	14.3793	187.413	84.8079	39.0137	7.71605	6.00411
E1R	3231.11	OCC	4360.13	OCC	OCC	OCC	OCC	8.4882	23.5276	3.0788	42.9662	2.86615	14.4109	197.213	4.26477	83.8912	33.1218	4.14706	18.9615	867.924	12.1291	6.9211	49.1349	189.954	18.0255	16.7097	223.024	6.4592	9.64435	13.8508	8.04043	11.4907	72.62	117.468	3.26712	15.5545	13.8046	23.8675	445.897	30.0566	7.21364	12.3246	14.8984	9.75512	165.727	87.2884	48.3538	6.56655	8.86981
E2L	4875.2	OCC	4170.58	OCC	OCC	OCC	OCC	9.36718	25.3667	1.6112	56.4721	5.54951	20.0436	131.204	5.95307	110.437	33.1137	7.41681	26.0134	1113.78	16.5173	6.58932	72.2621	135.181	27.5632	24.4572	212.133	11.2115	11.5427	11.9798	11.9295	13.5824	54.0579	107.387	2.22534	13.1226	8.26762	28.9742	430.579	33.0658	5.86077	18.2514	11.5938	15.6864	231.406	99.0169	46.9659	10.4829	4.89578
E2R	6905.84	OCC	5937.05	OCC	OCC	OCC	OCC	7.42852	28.1761	5.52521	45.4711	5.6089	17.5357	188.868	4.77009	104.8	29.6576	7.93874	19.0457	975.221	17.1698	7.96459	69.2715	159.471	25.01	22.0494	219.078	6.77182	10.6922	15.8911	9.69346	13.9783	86.6012	142.676	4.97319	23.3564	15.2779	31.8959	710.637	35.3596	4.52742	18.9018	21.9729	15.2955	203.949	152.462	67.6217	8.86729	9.86393
E3L	4134.21	OCC	4697.34	OCC	OCC	OCC	OCC	6.44864	24.014	4.74701	41.5382	2.51161	10.2644	119.674	4.98463	86.3613	16.3214	3.71312	18.2402	777.053	11.8329	5.47981	49.1753	146.993	19.1745	24.3328	202.273	5.88719	4.64322	9.67543	11.0813	16.83	48.5767	93.0073	3.96186	20.1205	8.52981	30.4355	403.909	36.4111	6.39491	16.8525	14.6618	20.5108	210.548	110.714	36.615	13.2394	9.16656
E3R	5221.25	OCC	4802.75	OCC	OCC	OCC	OCC	9.11674	20.2601	4.35861	44.1987	2.76113	13.7061	153.019	5.4511	122.629	22.845	5.89271	14.9032	863.526	10.9233	8.3104	58.2372	174.231	21.9751	22.3229	213.086	7.5365	8.3109	15.5057	10.2408	16.4538	78.1848	139.132	4.5369	19.4452	21.6399	27.7113	627.513	35.6054	5.91789	19.2692	21.6067	12.4695	184.457	164.2	37.2829	12.6517	10.8749
F1L	8724.73	OCC	8629.04	OCC	617.514	OCC	65.6836	16.9649	27.5898	10.2665	63.6512	0.586677	19.3545	214.034	2.75166	144.599	44.6425	9.10055	36.4898	1250.15	12.2538	21.7831	57.4955	127.148	9.14774	11.3576	225.651	19.6829	1.44509	24.5579	11.6825	25.0591	101.523	124.577	6.89468	16.9223	21.6823	23.4486	387.094	24.8138	0.871116	13.5082	19.0854	16.3229	233.26	98.1264	95.851	5.88932	6.15023
F1R	7281.94	OCC	9995.86	OCC	100.732	OCC	OCC	11.01	48.3728	12.1933	92.4019	0.32243	26.8826	191.515	1.30231	86.2066	43.9114	3.45473	23.955	1185.78	7.66917	17.6122	74.213	102.655	30.6135	14.5707	243.939	19.608	4.84092	21.0031	11.1923	20.4912	104.407	174.167	5.62428	23.6804	25.3388	29.3695	513.506	23.2208	5.10993	11.6666	23.1144	27.3664	212.356	112.495	86.6081	10.6634	5.70959
F2L	7112.73	OCC	8737.59	OCC	1027.32	OCC	OCC	19.1301	47.0202	15.7312	71.5866	11.3599	23.9423	287.718	3.30708	156.657	36.1319	6.87877	30.6185	1204.6	12.2275	24.6665	81.5343	152.068	23.0659	21.5017	233.316	19.1372	10.0866	23.4687	14.1204	21.2438	107.339	135.892	2.94907	23.3288	14.9949	21.8105	410.717	16.7528	3.887	13.7232	11.333	13.5249	187.463	81.4204	111.568	6.84476	4.25223
F2R	1721.44	OCC	6959.39	OCC	OCC	OCC	OCC	19.5141	39.9285	16.917	61.5635	3.89185	29.6984	244.603	7.10867	80.237	42.7537	5.86162	19.8403	1070.32	21.4042	25.6431	61.4258	127.476	21.7545	17.7517	170.43	17.9229	9.21335	27.5662	11.2139	17.3207	102.924	138.735	3.98522	15.4001	12.8786	15.1109	494.666	19.1495	4.63815	12.5137	15.0674	18.5349	166.829	88.2646	93.7772	8.19302	7.23225
F3L	1649.86	OCC	4487.63	OCC	OCC	OCC	OCC	25.1333	30.8693	20.807	56.879	5.5087	21.4516	302.194	6.60223	90.8491	20.8327	6.92038	22.0647	885.709	10.8791	23.0294	55.311	216.091	13.6709	16.8916	160.163	9.32309	7.98495	27.148	10.5781	19.057	91.8585	126.626	1.98901	18.6995	12.1661	18.5015	408.583	19.2216	7.71805	10.0325	11.5094	15.0576	165.026	74.7203	86.8675	9.80411	3.76441
F3R	1236.7	OCC	4095.78	OCC	89.8227	OCC	OCC	21.2178	22.0452	19.551	50.2811	5.26889	19.7683	245.498	3.37103	97.193	25.2826	6.32135	18.3505	881.675	12.8415	21.0079	53.2755	124.905	13.7255	14.3111	125.026	6.4716	4.68158	25.1175	9.76878	12.4245	78.4371	118.311	1.2273	19.0505	9.87257	17.1131	342.553	17.8588	5.26051	14.4332	12.7843	18.0112	124.622	72.1149	56.6518	6.15145	4.71794
G1L	1673.56	OCC	7601.05	OCC	70.4807	OCC	199.436	10.8089	50.4415	19.6623	95.9287	8.80376	48.9694	75.3466	6.58378	55.2066	23.3988	7.44192	21.7055	1140.55	9.41144	5.06171	82.982	71.5372	3.67416	16.8868	215.611	21.8183	10.4139	16.9103	19.7837	9.11255	45.9413	92.2256	2.4671	12.0908	5.09602	43.7596	177.507	31.6354	0.790981	30.2949	22.6317	37.6407	241.741	91.2341	14.0197	18.1363	3.57292
G1R	2500.19	OCC	22989.5	OCC	OCC	OCC	OCC	2.5832	53.4882	11.3946	82.1491	8.9245	28.0672	50.5808	5.86158	37.38	9.36813	10.4375	31.8237	872.699	10.2871	6.89694	66.4332	51.5637	3.60399	8.17586	91.9764	9.46591	8.98265	13.9839	9.39361	9.09509	65.7087	90.0747	4.01705	17.7285	3.37049	37.3356	112.566	19.7296	OCC	15.2471	17.8657	26.3318	216.243	84.0422	10.0881	9.99447	4.5488
G2L	2166.66	46.6347	13077.7	OCC	49.902	OCC	OCC	10.7874	48.6232	7.29136	114.665	13.1912	34.3626	105.407	3.46879	77.4016	9.63798	13.1523	25.1091	1265.04	19.783	7.34242	92.9748	56.4927	33.0725	21.5068	311.345	52.4146	4.39727	15.1824	20.4039	8.40462	44.2373	115.411	8.49007	16.2717	1.93749	112.237	191.547	35.0368	1.71474	27.2257	21.7375	21.3921	250.128	125.806	12.6303	7.8439	18.2093
G2R	2748.93	OCC	5041.09	OCC	OCC	OCC	OCC	7.61784	35.3946	2.9488	84.0832	8.38305	25.9453	69.2826	2.9307	114.351	8.28327	15.8826	23.6096	956.488	16.2431	7.74986	95.5175	53.221	26.8947	22.3461	372.898	48.0696	3.36671	15.9905	17.5829	8.7956	31.4816	82.6402	3.35803	12.5094	1.48042	93.8818	126.433	30.5529	2.0165	18.1469	13.463	14.0945	209.906	77.1597	10.893	9.34525	17.5791
G3L	1375.81	441.182	11508.7	OCC	OCC	OCC	OCC	15.451	34.9412	6.59379	75.1108	8.71187	15.8458	88.0706	5.05552	66.7601	8.73311	13.451	23.1605	837.361	10.4787	7.31645	80.1722	60.1506	11.9856	24.2474	411.129	50.6896	1.61683	19.7207	22.6646	9.24282	36.8781	74.7651	3.8267	11.1623	1.9503	93.5406	170.227	28.6275	4.80982	16.7909	12.9926	21.5327	176.811	56.8734	16.9887	6.32625	3.92629
G3R	475.718	OCC	14556.1	OCC	OCC	OCC	OCC	5.15736	41.7447	7.30039	82.8245	8.80945	12.9775	82.6749	3.62489	77.5662	8.88804	11.5693	23.478	980.135	11.405	4.54693	82.6442	47.6219	14.708	14.134	326.271	42.6454	3.28644	18.4593	15.0406	9.22806	34.3908	77.1566	2.55616	12.8154	1.15186	76.8626	125.819	27.5592	3.03984	19.4228	12.4779	17.7141	196.162	65.6304	13.6552	10.85	4.95859
H1L	9641.64	OCC	6909.3	OCC	647.63	OCC	OCC	6.33434	22.3055	6.10289	62.9959	1.46143	8.47659	87.0558	10.4306	78.1929	8.17705	0.779984	21.3542	747.546	3.09732	3.19518	53.0459	34.7471	3.56692	19.9138	129.834	5.15062	1.15326	5.73941	11.347	8.13608	34.5636	63.271	3.19303	10.8366	1.59153	24.1858	299.192	35.977	2.51923	20.5613	10.6983	14.4061	183.991	82.8198	24.6431	7.97484	7.4825
H1R	8212.18	OCC	5212.67	OCC	110.516	OCC	OCC	2.41686	17.3803	1.32344	36.0535	2.45659	7.04471	59.235	3.8706	64.3619	10.931	3.11312	11.7715	519.148	7.66834	3.98402	32.3811	19.9843	11.0756	14.1491	69.1396	6.28087	2.71455	5.62674	9.36249	7.84144	21.6631	46.5518	1.5545	10.1048	1.83187	30.1765	255.876	18.5895	4.3861	17.626	8.97313	8.30296	155.998	66.2043	29.1599	5.09198	4.98285
H2L	7542.42	OCC	10308	OCC	OCC	OCC	OCC	7.93975	21.8163	3.72621	31.0358	2.29018	7.52985	85.249	5.81535	83.5739	10.0453	4.88927	13.9168	637.849	8.36106	4.61014	41.7756	41.0572	22.4746	16.7405	122.708	9.56379	4.17321	8.09482	9.77072	8.85748	25.6914	79.1152	3.73868	12.4381	2.09556	25.6488	375.126	35.4222	6.15354	23.2821	12.6335	13.0461	228.944	77.2934	42.6265	11.833	5.54577
H2R	9739.1	OCC	7874.45	OCC	OCC	OCC	OCC	5.14745	13.496	3.36706	42.8485	3.08657	11.0003	80.3326	4.80337	104.869	9.32948	7.06492	11.0774	658.604	9.12553	5.24054	48.993	45.8625	28.0569	22.4908	118.558	10.2417	3.45388	14.3296	13.9373	12.3791	28.6211	86.6336	1.42994	19.3578	2.37638	37.9202	401.465	33.2312	3.04112	29.395	14.9542	11.8913	233.581	91.3791	39.0102	10.7654	11.0406
H3L	2660.77	OCC	13097.5	OCC	OCC	OCC	OCC	7.77632	33.5913	14.5519	63.4674	2.31071	18.0924	115.211	11.7658	128.093	18.8717	7.38536	30.9383	1056.77	9.879	6.77145	69.185	60.3336	34.6397	30.3744	178.761	22.2683	9.41944	13.6882	26.8841	23.3149	32.3909	106.911	6.24104	24.1654	6.15698	68.9536	550.114	54.232	7.00461	41.3094	16.1623	21.0535	461.815	97.2507	63.8205	14.6764	10.7237
H3R	4358.79	OCC	7958.59	OCC	OCC	OCC	OCC	7.20209	24.178	2.59129	61.6564	6.61531	15.3729	95.3658	5.8543	116.182	11.8233	10.5955	19.3083	905.752	6.30441	7.26802	59.1885	57.3195	37.1602	25.4145	173.166	13.551	4.06584	17.757	19.4114	13.7647	34.6792	104.697	4.25903	16.6805	5.17139	61.3398	488.162	40.6749	5.09795	39.7154	15.0887	13.8994	375.53	113.125	58.5049	11.756	7.83245
I1L	1573.34	OCC	14144.9	OCC	397.676	OCC	OCC	105.446	35.3875	34.7919	75.2098	5.86114	25.0708	794.75	11.4752	280.106	138.871	6.74474	59.2635	2171.07	20.0635	35.2946	77.25	669.158	42.0815	60.5919	711.713	10.4457	32.5039	51.8981	15.7901	44.9777	336.121	423.374	2.41209	36.5143	49.419	26.5622	1555.83	63.4767	9.81631	12.7188	45.6422	16.5596	162.751	142.954	369.551	7.65062	5.17534
I1R	8177.45	OCC	21143.3	OCC	266.1	OCC	OCC	74.5915	31.6764	27.484	58.7399	7.83928	26.0044	589.496	8.76725	133.283	105.283	5.86887	34.8133	1740.7	14.7426	26.0266	65.5052	472.122	30.0848	49.815	530.253	7.38223	25.7056	39.4646	16.1217	32.8469	253.438	321.354	2.81939	31.6263	29.1212	27.213	1148.01	52.1201	8.33574	13.8039	37.6393	34.7341	224.875	163.79	268.234	13.7391	8.30616
I2L	4338.86	13.7597	18805.1	OCC	109.654	OCC	OCC	103.261	24.5042	22.6406	44.196	3.92558	21.8901	629.214	5.88383	203.046	103.008	4.65329	32.8162	1551.06	25.045	27.4433	55.9412	667.805	35.7493	41.7562	596.184	6.79608	14.761	56.2558	12.0613	31.2803	307.966	404.407	3.0939	68.0729	50.8386	21.7219	1377.5	57.4513	8.81431	12.8127	45.4663	16.4191	171.919	144.088	288.703	11.6437	5.21701
I2R	6578.52	142.13	19201.1	OCC	OCC	OCC	OCC	83.1547	36.0382	21.0095	73.0061	4.48	23.6354	687.772	7.96738	288.764	89.8399	7.91268	44.8902	1767.18	25.0601	20.5006	73.268	606.833	46.0512	53.0257	635.609	12.9028	19.6256	54.3943	14.48	36.9295	277.28	358.301	4.70222	54.4755	37.2449	31.689	1377.5	57.7178	6.67314	15.4492	40.9218	32.0432	258.377	146.024	276.826	19.0402	9.04965
I3L	6982.87	1769.38	23431.7	OCC	1730.82	OCC	OCC	307.642	61.4789	67.1185	125.069	10.0612	53.7282	1944.36	27.0204	562.519	239.941	13.3172	91.2331	3591.53	36.175	75.7338	118.418	2206.75	98.457	115.695	1673.8	20.7469	59.6701	180.777	36.967	83.0193	1057.84	1465.46	6.52022	154.075	194.784	61.4192	3465.56	141.585	6.28887	34.2927	131.089	55.0099	458.502	331.555	887.099	35.5397	14.4785
I3R	3967.73	1476.89	35394.6	OCC	784.445	27.3841	58.2103	139.357	32.8704	34.2956	78.8303	6.12411	36.8421	1023.79	14.9909	284.939	161.661	11.7152	59.3063	2337.73	19.3189	41.4866	80.7146	1100.74	50.7901	70.4107	1005.82	19.0437	33.6251	89.5523	23.2099	52.018	522.108	628.137	5.15661	71.8327	96.2816	40.2574	1941.1	85.615	5.99129	24.0778	67.1987	31.1756	276.489	226.627	410.956	25.7182	11.9061
J1L	5786.28	OCC	17891.1	OCC	191.837	OCC	OCC	8.69605	48.0232	5.33888	101.386	7.56041	39.2348	53.7006	4.10006	84.672	15.7666	9.23427	19.4014	1389.73	19.8507	4.64392	71.3507	35.2681	29.2971	23.1027	117.725	11.936	6.18109	4.94569	19.8391	14.1451	24.8173	83.9153	4.74201	27.7928	4.07123	40.5835	472.996	45.4856	2.35922	27.833	15.2348	20.249	167.613	133.951	64.1707	9.7741	7.53073
J1R	4237.95	41.7195	16292.6	OCC	83.9869	OCC	OCC	4.99419	30.3394	1.96038	99.0373	4.48991	30.3324	55.7444	7.80116	167.038	15.0194	10.3771	17.0034	1344.99	19.8352	5.6328	84.3629	32.7302	36.3904	24.9746	132.094	16.5305	7.42751	7.62803	19.187	13.7073	18.9008	89.1296	5.10796	15.9732	2.97171	50.2477	635.157	51.0117	2.94148	26.01	16.2425	16.3554	166.291	152.646	85.9376	9.89101	8.86011
J2L	13811.6	592.272	22103.1	OCC	275.353	OCC	OCC	7.27482	31.5955	5.2886	80.5532	4.71449	23.4668	31.1981	3.15328	65.9292	9.93733	8.46364	13.724	906.539	14.7725	4.7769	78.9018	35.8252	31.7	12.5427	75.4184	11.2043	5.29861	10.9527	22.3655	9.1118	22.408	101.474	9.42497	25.3359	2.41408	51.2412	507.175	49.9936	1.15812	29.1447	18.8129	19.7132	194.439	130.254	54.3018	17.2092	15.3481
J2R	7859.04	77.9983	17090	OCC	OCC	OCC	OCC	9.56123	32.6432	4.4182	84.6569	5.33743	25.2507	36.8439	2.16471	61.4402	10.6692	8.68831	17.6116	1046.55	18.885	6.68648	71.6532	27.8266	27.523	10.477	92.6564	13.1431	3.49427	7.73048	21.3034	11.4449	29.3556	109.552	11.2601	28.7879	2.70114	49.8326	471.026	58.3859	0.787814	30.4444	16.9402	15.2479	195.711	142.676	49.814	12.7301	10.4352
J3L	4673.76	431.718	21981.7	OCC	673.662	OCC	OCC	3.15514	32.7341	3.64963	56.9514	3.97575	24.2801	28.4199	1.39407	51.7761	13.026	12.032	17.0611	851.951	12.7447	3.48094	49.3554	21.683	17.3253	10.6028	59.9108	7.90716	6.71838	4.80708	17.7296	9.04447	16.0748	61.7468	3.16498	18.1244	1.62883	32.3257	319.345	42.3801	2.1493	17.5927	11.4978	28.6334	147.814	105.044	81.0686	10.6995	9.38097
J3R	9039.72	1825.14	25194.4	OCC	1994.58	OCC	154.614	9.04679	24.3886	8.63493	58.0771	0.63308	24.4772	16.5078	5.41094	34.1178	12.1662	17.5234	7.26849	749.661	16.8034	4.30925	43.8008	13.9385	17.7308	6.94005	67.6236	14.768	7.23957	1.72605	8.66695	3.33674	12.6494	56.8386	3.36685	14.9981	2.26397	15.7769	199.193	29.3081	0.688501	17.6447	12.9895	14.1234	144.781	77.8016	41.8596	12.2903	5.46128
QC1	5266.68	OCC	10163.9	OCC	16.1099	OCC	OCC	25.7167	28.0046	8.43425	53.8846	6.26094	18.7121	275.508	5.52775	134.435	34.2414	6.51605	24.7189	1044.98	14.4896	13.9209	60.4283	253.829	33.8982	25.9667	315.175	12.8338	10.4341	22.5904	12.7011	16.4702	118.066	174.001	2.63154	22.9615	17.6088	34.0779	563.274	43.0092	5.08706	14.7655	18.7627	19.8288	184.519	91.2554	112.289	8.04796	7.23464
QC2	3703.69	OCC	13182	OCC	OCC	OCC	OCC	28.0829	26.5927	7.32449	58.4258	3.55351	18.3942	282.73	4.39853	177.684	41.6051	6.65501	26.3044	1046.51	11.3011	12.7221	63.5769	259.358	22.3408	30.556	344.004	12.7098	10.1093	27.0067	11.3957	20.3942	115.376	179.988	3.93822	24.5854	19.6097	35.7266	626.243	36.2342	5.29907	15.7653	17.9641	13.3606	181.942	89.8913	118.476	6.01887	6.39077
QC3	5397.43	OCC	11759.2	OCC	43.7482	OCC	OCC	29.0965	29.7954	7.61657	59.598	5.55823	22.6333	284.909	5.37941	116.788	37.9923	7.32041	22.9423	1117.04	15.1103	12.3256	60.9243	248.434	32.7099	23.566	343.629	13.8147	9.89521	24.3891	14.6056	18.3823	114.47	176.446	2.81678	24.4287	16.4546	32.2807	569.815	40.7917	4.53606	15.4396	17.8731	19.3339	198.123	95.3219	109.315	8.3203	7.01331
QC4	3182.54	OCC	12085.8	OCC	OCC	OCC	OCC	23.9281	25.195	6.81853	52.3745	6.51827	18.0581	272.626	6.1362	156.261	36.7244	6.5753	26.0755	1025.88	13.0766	12.8041	64.7879	263.664	32.087	27.8277	307.693	13.6605	9.00753	22.2901	10.2734	16.3997	119.475	172.34	2.83524	21.0133	16.0762	33.8497	552.607	38.466	5.14044	15.3009	19.1912	16.4141	175.636	90.0497	113.241	7.71066	6.39045
QC5	7109.68	OCC	9750.87	OCC	OCC	OCC	OCC	26.8334	29.3773	8.70233	52.9392	4.53126	18.4432	273.487	4.16184	126.668	34.5849	6.06492	26.5326	1025.51	14.0354	14.4966	59.7627	255.298	29.5682	30.4005	333.156	11.719	11.3858	25.6482	13.2289	18.6257	117.116	171.772	2.40889	25.4112	18.9783	35.8223	637.578	46.6219	4.86632	14.294	18.1294	21.0846	189.932	88.5035	118.14	6.89638	8.7206
QC6	2823.5	OCC	12205.5	OCC	OCC	OCC	OCC	28.2214	26.9354	9.77151	60.1109	4.99952	16.7197	284.477	5.14499	189.532	36.3223	7.36731	20.9851	1056.39	12.5903	13.2352	56.8529	241.072	26.6948	21.4091	325.699	13.1409	10.8699	23.9156	12.6929	17.1501	114.566	190.396	4.70803	24.4767	20.5977	35.4728	553.087	33.4495	6.04052	15.3404	18.5593	14.2301	179.94	94.2695	109.644	7.57565	4.4363
QC7	5759.87	OCC	12301.8	OCC	8.97893	OCC	OCC	25.59	28.0736	5.25493	55.5568	6.77451	22.9025	279.594	5.04755	106.723	39.5434	5.87216	27.1128	1082.21	13.3625	12.6517	66.7007	264.116	27.2576	29.9357	310.795	11.8165	8.92868	22.6607	12.1848	18.1445	113.978	160.382	1.82916	20.5633	14.2033	28.9504	541.88	45.6127	4.20778	15.4476	16.7291	21.1697	181.565	88.9301	111.525	7.45886	8.46348
QC8	3699.84	OCC	8649.54	OCC	OCC	OCC	OCC	26.1209	26.7782	9.88745	52.9804	3.52235	16.4257	274.888	6.59651	136.931	33.5358	6.14881	26.9747	1025.65	13.5285	13.1529	60.4872	245.081	33.9333	27.4754	353.905	13.5564	10.0032	25.0968	12.7908	18.8707	120.03	177.118	2.64851	23.5784	19.8332	38.2972	599.04	36.4091	4.93175	14.7287	20.5792	14.8659	188.852	89.3976	113.896	7.08324	7.19985
QC9	5625	OCC	14396.7	OCC	107.937	OCC	OCC	27.9801	28.3295	7.9091	55.1109	6.51044	19.5357	265.077	3.71794	147.617	37.5499	8.1231	21.0583	1010.96	13.154	13.7297	55.7493	258.977	30.5229	25.6972	316.732	13.3544	11.6118	23.5333	12.2948	16.0892	113.29	179.442	3.79848	25.2564	16.7053	33.709	626.167	44.7102	5.51952	14.9033	16.9515	20.3028	186.964	93.5708	117.261	7.71667	5.64396
QC10	4648.17	OCC	10277.2	OCC	OCC	OCC	OCC	25.6889	27.9784	7.57071	58.0979	5.00164	18.1821	286.899	3.10792	212.711	41.6019	6.96745	25.0731	1098.4	14.9969	13.4665	67.7119	255.175	27.2809	25.7641	285.249	14.0656	10.6561	25.4033	11.2224	16.5825	124.082	178.096	2.26886	26.1867	20.1049	34.3121	540.624	36.2644	5.01036	15.6307	19.0061	16.0014	177.959	92.7723	109.553	7.76398	7.20575
QC11	4716.75	OCC	11560.9	OCC	OCC	OCC	OCC	27.149	27.6598	8.28933	55.1251	5.43516	19.6925	278.262	6.60399	106.177	34.0589	5.96117	25.8638	1044.14	12.8989	13.2467	59.7788	255.218	31.3072	28.0661	350.139	12.0832	9.74173	23.6537	13.2536	18.7831	114.128	174.811	3.23004	21.8007	17.1594	34.3867	596.402	42.4628	5.07163	15.011	18.4026	18.6907	188.994	90.5537	115.557	7.27887	7.09302
Average	5122.27	416.755	14652.3	150.396	499.437	116.653	163.763	24.7745	42.351	10.0272	74.6364	6.80032	23.5196	239.569	5.86539	131.448	31.9962	8.83674	29.1031	1215.76	16.5686	11.3222	77.3288	192.641	26.1851	23.7155	242.505	18.9421	9.61573	19.9308	13.8099	16.005	93.4713	155.527	5.09719	25.2725	12.7684	37.1612	482.781	49.3872	6.74641	20.0677	21.4227	25.0837	248.743	106.803	84.2843	11.9968	8.56177
Molar concentration (µmol/l); OCC - Out of Calibration Curve range
Lipid	CE(16:1)	CE(18:0)	CE(18:1)	CE(20:0)	CE(20:1)	CE(24:0)	CE(24:1)	Cer(32:0-2)_d18:0/14:0	Cer(32:2-3)_d16:1/16:1	Cer(33:0-2)_d18:0/15:0	Cer(33:2-1)_d16:0/17:2	Cer(33:2-2)_d16:1/17:1	Cer(33:2-3)_d18:1/15:1	Cer(34:0-2)_d18:0/16:0	Cer(34:0-3)_d20:0/14:0	Cer(34:1-4)_d18:1/16:0	Cer(34:1-5)_d18:0/16:1	Cer(34:2-1)_d16:0/18:2	Cer(34:2-5)_d16:1/18:1	Cer(34:2-6)_d18:1/16:1	Cer(34:3-4)_d18:2/16:1	Cer(35:0-2)_d18:0/17:0	Cer(35:2-3)_d18:1/17:1	Cer(36:0-2)_d18:0/18:0	Cer(36:0-3)_d20:0/16:0	Cer(36:2-4)_d16:1/20:1	Cer(36:2-5)_d18:1/18:1	Cer(36:2-7)_d20:1/16:1	Cer(36:3-1)_d18:2/18:1	Cer(37:0-2)_d18:0/19:0	Cer(37:0-3)_d20:0/17:0	Cer(37:2-3)_d20:1/17:1	Cer(38:0-2)_d18:0/20:0	Cer(38:0-3)_d20:0/18:0	Cer(38:1-1)_d16:1/22:0	Cer(38:1-3)_d18:1/20:0	Cer(38:1-4)_d18:0/20:1	Cer(38:2-4)_d16:1/22:1	Cer(38:2-5)_d18:1/20:1	Cer(38:2-7)_d20:1/18:1	Cer(38:6-1)_d18:1/20:5	Cer(39:0-3)_d20:0/19:0	Cer(40:0-2)_d18:0/22:0	Cer(40:1-1)_d16:1/24:0	Cer(40:2-3)_d16:1/24:1	Cer(40:2-4)_d18:1/22:1	Cer(40:3-4)_d18:1/22:2	Cer(41:1-1)_d16:1/25:0	Cer(41:1-2)_d18:1/23:0
Adduct	[M+NH4]+	[M+NH4]+	[M+NH4]+	[M+NH4]+	[M+NH4]+	[M+NH4]+	[M+NH4]+	[M+H]+	[M+H]+	[M+H]+	[M+H]+	[M+H]+	[M+H]+	[M+H]+	[M+H]+	[M+H]+	[M+H]+	[M+H]+	[M+H]+	[M+H]+	[M+H]+	[M+H]+	[M+H]+	[M+H]+	[M+H]+	[M+H]+	[M+H]+	[M+H]+	[M+H]+	[M+H]+	[M+H]+	[M+H]+	[M+H]+	[M+H]+	[M+H]+	[M+H]+	[M+H]+	[M+H]+	[M+H]+	[M+H]+	[M+H]+	[M+H]+	[M+H]+	[M+H]+	[M+H]+	[M+H]+	[M+H]+	[M+H]+	[M+H]+
Q1	640.6	670.6	668.6	698.7	696.7	754.7	752.7	512.5	508.5	526.5	522.5	522.5	522.5	540.5	540.5	538.5	538.5	536.5	536.5	536.5	534.5	554.6	550.5	568.6	568.6	564.5	564.5	564.5	562.5	582.6	582.6	578.6	596.6	596.6	594.6	594.6	594.6	592.6	592.6	592.6	584.5	610.6	624.6	622.6	620.6	620.6	618.6	636.6	636.6
Neutral mass	622.566	652.566	650.566	680.666	678.666	736.666	734.666	511.493	507.493	525.493	521.493	521.493	521.493	539.493	539.493	537.493	537.493	535.493	535.493	535.493	533.493	553.593	549.493	567.593	567.593	563.493	563.493	563.493	561.493	581.593	581.593	577.593	595.593	595.593	593.593	593.593	593.593	591.593	591.593	591.593	583.493	609.593	623.593	621.593	619.593	619.593	617.593	635.593	635.593
A1L	5.12002	OCC	31.0415	OCC	OCC	OCC	OCC	0.0395866	0.0712874	0.00928122	0.138501	0.0103424	0.0512915	0.387283	0.0163766	0.242795	0.0825059	0.0173765	0.0620357	3.40962	0.0331803	0.0101724	0.215326	0.251073	0.107755	0.0421245	0.53901	0.0472907	0.0375258	0.0193019	0.0267667	0.0363009	0.132394	0.250024	0.00460384	0.0501088	0.0179997	0.0481961	1.05777	0.116241	0.0107054	0.0236167	0.0300349	0.0293334	0.4062	0.157496	0.227677	0.0158743	0.00987276
A1R	15.1519	0.162613	32.8095	OCC	0.0426066	OCC	OCC	0.0419711	0.0439532	0.0219024	0.136184	0.025169	0.0412977	0.514856	0.00503671	0.408481	0.0510232	0.010153	0.0326151	3.07153	0.0256582	0.0103553	0.14403	0.335911	0.0413963	0.0335225	0.47099	0.0202167	0.0317491	0.0218847	0.0143042	0.0203291	0.136103	0.252737	0.00563139	0.0561522	0.0205148	0.0394542	1.24293	0.0367228	0.0106978	0.020445	0.0326549	0.0209426	0.307696	0.180178	0.256135	0.0193713	0.00598225
A2L	1.92338	0.0671463	44.0099	OCC	OCC	OCC	OCC	0.0346751	0.0690441	0.0103204	0.117459	0.00827051	0.0321826	0.287049	0.013425	0.283278	0.0372657	0.0217475	0.0345461	2.00927	0.0251221	0.00794059	0.0873757	0.176992	0.0252575	0.0186129	0.285961	0.0262574	0.00904578	0.026244	0.0119908	0.0233759	0.0950952	0.148132	0.000880483	0.0351013	0.00683055	0.0223909	0.487575	0.0524356	0.0124323	0.03049	0.0288696	0.0250455	0.322441	0.132228	0.101722	0.0117621	0.0105846
A2R	7.55941	OCC	25.1254	OCC	1.23283	OCC	OCC	0.0265681	0.0434347	0.0011578	0.0906363	0.0130484	0.0623912	0.443377	0.00900656	0.324366	0.0426955	0.0314455	0.029311	2.28077	0.0251157	0.0111616	0.0888442	0.25568	0.0271614	0.0260838	0.305065	0.0161716	0.00590344	0.0209514	0.0112653	0.0262168	0.098076	0.165829	0.00234249	0.0301372	0.00751327	0.0180565	0.471409	0.0341895	0.0111056	0.0292989	0.0245877	0.0261661	0.216507	0.115131	0.114629	0.0125474	0.00781989
A3L	3.85847	OCC	40.2707	OCC	1.86382	0.126338	OCC	0.0439801	0.0443548	0.0238217	0.115006	0.00701766	0.0485717	0.400319	0.00309054	0.441231	0.034957	0.00623344	0.0438896	2.35145	0.0196052	0.0143094	0.0783172	0.237009	0.0230582	0.0198269	0.331094	0.0265675	0.0147128	0.0226699	0.0151992	0.0158865	0.0787636	0.183618	0.00974062	0.0494125	0.00952706	0.0277962	0.558031	0.0535823	0.0216091	0.0247748	0.0332187	0.0298018	0.271629	0.125393	0.128853	0.0118657	0.0107306
A3R	7.30528	0.174414	16.7817	OCC	OCC	OCC	OCC	0.0319575	0.0352258	0.0147812	0.110214	0.0144357	0.0153922	0.390558	0.00924857	0.378511	0.0335884	0.0149325	0.0157985	2.17396	0.0291801	0.00947733	0.087268	0.181068	0.02557	0.0140364	0.322357	0.0153727	0.0145156	0.0217594	0.0148407	0.0303107	0.0882209	0.136252	0.00561742	0.0247329	0.0130421	0.0262979	0.563565	0.0401021	0.0272243	0.0268398	0.0193835	0.0320772	0.211488	0.112138	0.134117	0.00980082	0.00305718
B1L	6.75258	OCC	6.08882	OCC	OCC	OCC	OCC	0.00877222	0.052256	0.00508569	0.0823943	0.00821386	0.0255643	0.25641	0.00289385	0.16009	0.0206758	0.0110813	0.0302737	1.38952	0.0217604	0.00965598	0.0957044	0.159048	0.0332845	0.0408975	0.155331	0.0133037	0.00928085	0.0160453	0.0163478	0.0112803	0.102729	0.169363	0.00343578	0.030911	0.00526611	0.0461058	0.419975	0.0382604	0.00908117	0.0267653	0.0240465	0.0222911	0.252972	0.0963117	0.0413422	0.00507187	0.0064723
B1R	3.38073	OCC	7.13664	OCC	OCC	OCC	OCC	0.0152701	0.0694586	0.00700703	0.0867206	0.00997557	0.0291491	0.323269	0.00433424	0.263633	0.0216821	0.00681812	0.0332018	1.17043	0.0246812	0.0106699	0.118911	0.144306	0.0283174	0.0259337	0.144629	0.0158828	0.0060963	0.0155528	0.0169872	0.00886232	0.109857	0.179585	0.00402282	0.0340445	0.00231245	0.0353642	0.359085	0.0413968	0.00842374	0.0201641	0.0207364	0.0207935	0.265629	0.0987254	0.0349211	0.00742906	0.00926644
B2L	7.96802	OCC	5.27357	OCC	OCC	OCC	OCC	0.0225889	0.0597266	0.00474	0.101458	0.00646886	0.0372863	0.537386	0.00587854	0.273334	0.0266463	0.010474	0.0304469	1.40814	0.0300242	0.0164269	0.133926	0.324671	0.0332861	0.0259699	0.147424	0.013821	0.00945117	0.023127	0.0204771	0.00988277	0.12054	0.230816	0.00687231	0.0366523	0.000982422	0.0419557	0.321573	0.0302395	0.0105001	0.0476117	0.0269598	0.0199319	0.300587	0.114574	0.0290372	0.00565714	0.0156825
B2R	3.63177	OCC	6.04811	OCC	OCC	OCC	OCC	0.0224167	0.047336	0.00549558	0.0816012	0.00592159	0.0370832	0.460309	0.00666833	0.219267	0.0280935	0.0108981	0.0319405	1.36209	0.0164511	0.0116624	0.109385	0.326291	0.0349557	0.0252448	0.122754	0.0151874	0.00968928	0.0273642	0.0216368	0.0117293	0.13115	0.225854	0.00813432	0.0263235	0.00355694	0.031188	0.271742	0.0316257	0.0164486	0.0479331	0.0279686	0.0151737	0.26205	0.10794	0.0268802	0.00616729	0.00890928
B3L	4.16376	OCC	6.51112	OCC	OCC	OCC	OCC	0.0608911	0.072912	0.0281595	0.140598	0.0139781	0.0399342	0.956681	0.00640426	0.472277	0.0430019	0.0111155	0.0512606	2.32842	0.0547526	0.028646	0.119406	0.559716	0.0334892	0.0402573	0.286041	0.0145343	0.0163063	0.0414097	0.0232789	0.0215702	0.171276	0.294734	0.0249503	0.0347477	0.00674502	0.0639737	0.717175	0.0387917	0.0278535	0.0359143	0.0344665	0.0314809	0.258028	0.156399	0.106676	0.00667604	0.0166622
B3R	5.23783	OCC	6.95252	OCC	OCC	OCC	OCC	0.0392698	0.0615845	0.00915621	0.111657	0.00723926	0.0386331	0.538652	0.00520389	0.378656	0.030807	0.00968665	0.0335752	1.9395	0.0303649	0.0252629	0.107419	0.369453	0.0291048	0.0330529	0.203446	0.0127258	0.0109698	0.0296392	0.0178577	0.0211963	0.129864	0.307486	0.0161368	0.0501607	0.00423919	0.0498865	0.598561	0.0390184	0.0178434	0.0440964	0.0393956	0.0283702	0.225149	0.179405	0.0696415	0.00761703	0.0168438
C1L	20.4399	0.24059	58.776	OCC	0.546482	0.325208	0.140384	0.0652565	0.243186	0.0190342	0.22865	0.020648	0.0616246	0.655912	0.0158904	0.308019	0.055676	0.0342955	0.098815	3.42356	0.0505367	0.0144114	0.364769	0.259898	0.0981621	0.0500842	0.345344	0.0845455	0.0127854	0.0230297	0.0305076	0.024675	0.127723	0.282882	0.0104556	0.0427317	0.00650583	0.101908	0.370458	0.156367	0.0134685	0.038132	0.0471343	0.0968231	1.08618	0.198231	0.014268	0.0637532	0.032443
C1R	4.52759	OCC	52.2397	OCC	0.779713	OCC	OCC	0.0528452	0.234194	0.0127729	0.30151	0.0427075	0.0911517	0.567984	0.0163275	0.266941	0.0620725	0.0256769	0.123012	3.46007	0.0700891	0.0229021	0.291458	0.214335	0.0684135	0.0419283	0.330925	0.0858241	0.0206996	0.0189486	0.0218776	0.0261421	0.0908395	0.199306	0.0142731	0.0293582	0.00372185	0.0971891	0.345547	0.130889	0.0184406	0.0275951	0.033727	0.0957554	0.919686	0.20655	0.0117905	0.0412506	0.0325133
C2L	12.992	OCC	60.7303	OCC	OCC	0.152937	0.561073	0.0346222	0.212585	0.0301573	0.186667	0.027373	0.0698783	0.428116	0.0285668	0.170395	0.0419251	0.0353946	0.124976	3.27788	0.024199	0.0134324	0.297031	0.203257	0.0669612	0.0183852	0.297796	0.103491	0.0119893	0.0258814	0.0110812	0.0319516	0.0659803	0.166806	0.0202555	0.0313416	0.000730441	0.0835227	0.236514	0.369309	0.00811023	0.0257363	0.0440348	0.168157	0.934964	0.183699	0.00327122	0.0445131	0.0166886
C2R	10.4293	OCC	76.0458	0.469832	OCC	0.281144	0.412802	0.030658	0.265284	0.0257322	0.183229	0.0210936	0.0714972	0.575153	0.0122743	0.283732	0.00616555	0.0258165	0.110207	2.9354	0.0738227	0.0113729	0.200692	0.267874	0.0847692	0.0482994	0.308538	0.0901557	0.00459461	0.0314019	0.0245508	0.00473999	0.0688864	0.115049	0.00975936	0.111631	0.00367768	0.0557622	0.20489	0.26547	0.0578046	0.0306738	0.0355672	0.105387	0.722791	0.199134	0.0149481	0.0245127	0.0222433
C3L	9.39915	0.441685	38.7637	OCC	OCC	OCC	OCC	0.042427	0.287055	0.0222202	0.305908	0.0522477	0.0778402	0.412161	0.0183173	0.276597	0.0596407	0.0298244	0.127848	4.52047	0.080055	0.0128559	0.336138	0.236723	0.0479247	0.0527541	0.399424	0.113049	0.0171072	0.02046	0.026219	0.039953	0.0606606	0.207556	0.0382944	0.043327	0.00254537	0.106452	0.378957	0.406161	0.0255367	0.0335114	0.0406871	0.150606	1.01167	0.243074	0.00838366	0.0547177	0.0232889
C3R	1.42643	1.09045	38.7676	OCC	OCC	0.0273168	OCC	0.0436772	0.298597	0.00859943	0.320177	0.0277036	0.0662357	0.338326	0.00996563	0.237155	0.0423424	0.0202632	0.165914	3.96305	0.0711293	0.0222424	0.303562	0.189947	0.0674795	0.0473665	0.352079	0.0760299	0.0258722	0.0229129	0.0249886	0.0234982	0.0502087	0.183242	0.0228642	0.0540054	0.0016853	0.100151	0.338302	0.324971	0.0388068	0.0261212	0.0312714	0.0752011	0.939595	0.232012	0.00630975	0.0461999	0.0190118
D1L	13.384	0.00614315	23.9532	OCC	0.242475	OCC	OCC	0.0152385	0.135698	0.00697197	0.20795	0.029338	0.049993	0.135767	0.0068839	0.0811706	0.0418387	0.0248649	0.0636754	2.3226	0.0313348	0.00629423	0.193217	0.071281	0.0505287	0.0548996	0.303268	0.0431396	0.0147189	0.00589148	0.03432	0.0255938	0.0340572	0.12516	0.00960008	0.0267201	0.00596525	0.0668555	0.375636	0.0824361	0.0027257	0.0296443	0.0279096	0.0587204	0.667096	0.140783	0.0841834	0.0185363	0.0164843
D1R	25.5914	OCC	16.9713	OCC	OCC	OCC	OCC	0.0191469	0.108296	0.0142751	0.231642	0.0221136	0.0287525	0.103093	0.00868693	0.0855596	0.0258546	0.00914243	0.0916966	2.0652	0.0355272	0.00795294	0.110731	0.0570619	0.0907552	0.0624046	0.26882	0.0534849	0.0170644	0.00954181	0.0188671	0.010818	0.0533552	0.109037	0.00988151	0.0346886	0.000622253	0.0491638	0.378583	0.0999634	0.00201832	0.0312526	0.0256681	0.0552054	0.608697	0.153764	0.0544243	0.0154985	0.0188951
D2L	11.2593	0.0685277	22.9927	0.136207	OCC	OCC	0.0184464	0.00640047	0.0614137	0.00431576	0.235448	0.0094826	0.0317878	0.134529	0.0115425	0.243652	0.0286796	0.019198	0.0506511	2.12551	0.0278459	0.0143581	0.196476	0.231941	0.0492885	0.0425685	0.32632	0.0391781	0.0175959	0.0190833	0.0232306	0.0155677	0.0518569	0.143364	0.00695622	0.0429087	0.0010257	0.0748225	0.340238	0.0435028	0.0034638	0.042654	0.0276171	0.0527823	0.411687	0.146673	0.0478158	0.0133861	0.0103262
D2R	7.14558	OCC	13.5666	0.0568236	0.10134	OCC	OCC	0.0126195	0.0765786	0.00462592	0.180057	0.0180343	0.0567503	0.150451	0.00965667	0.159905	0.0437737	0.0336745	0.0480109	2.13346	0.0301299	0.0117007	0.154417	0.148359	0.0272782	0.0397728	0.251704	0.0256451	0.0156846	0.0114796	0.0214089	0.0213867	0.0633994	0.172993	0.00618669	0.0169929	0.00710012	0.0619995	0.436079	0.0474969	0.00955698	0.0527094	0.0260465	0.0373141	0.320699	0.152655	0.047935	0.00760491	0.00922128
D3L	4.43993	0.0107015	14.537	OCC	OCC	OCC	OCC	0.0136998	0.0477653	0.00400876	0.119412	0.00827324	0.0250084	0.138724	0.00541139	0.159922	0.0166455	0.0092189	0.0344902	1.25812	0.0225064	0.00808783	0.0961109	0.238036	0.0165603	0.0245184	0.172912	0.0185837	0.0132999	0.013562	0.0118408	0.0229355	0.0545875	0.122437	0.00817737	0.0346337	0.00439357	0.0390853	0.295796	0.0405754	0.015247	0.026119	0.024178	0.0387967	0.33425	0.104614	0.046378	0.0127695	0.0149712
D3R	5.32344	OCC	13.4865	OCC	OCC	OCC	OCC	0.0166779	0.0433797	0.00672249	0.0850342	0.0064451	0.0271551	0.17497	0.00550938	0.162611	0.0107917	0.00871872	0.0336769	1.25447	0.0228019	0.00775612	0.112031	0.193444	0.0213834	0.0183911	0.171058	0.0146941	0.0149118	0.0174511	0.011488	0.0212794	0.0589632	0.124205	0.00803432	0.0261404	0.00352829	0.0353335	0.429109	0.0401115	0.0204603	0.0252211	0.0235767	0.0292073	0.283916	0.104552	0.0650379	0.0129089	0.00918987
E1L	2.56017	OCC	7.39932	OCC	OCC	OCC	OCC	0.015883	0.0441164	0.0105253	0.095507	0.00965419	0.046019	0.351425	0.00781877	0.232817	0.0762874	0.0106299	0.0407392	1.83106	0.0293485	0.0138491	0.111424	0.377505	0.0188419	0.0410304	0.437311	0.0113912	0.0205606	0.0179152	0.0199841	0.0179538	0.119842	0.188794	0.00788097	0.0307089	0.0178202	0.0407298	0.712053	0.0532861	0.0187106	0.0229529	0.0213647	0.023133	0.302478	0.136877	0.0631706	0.0121399	0.00944647
E1R	5.18999	OCC	6.70205	OCC	OCC	OCC	OCC	0.016595	0.0463605	0.00585889	0.0823907	0.00549605	0.027634	0.365552	0.00790516	0.156079	0.0616227	0.00774438	0.0354095	1.62079	0.0227352	0.0125021	0.0894187	0.334666	0.0317578	0.0296539	0.395789	0.0114628	0.0171763	0.0238153	0.0138249	0.0198941	0.121929	0.197229	0.00550397	0.0262039	0.023256	0.0403444	0.753724	0.0508063	0.0123629	0.0202177	0.0238912	0.0156937	0.267477	0.14088	0.078294	0.0103314	0.0139552
E2L	7.83082	OCC	6.41069	OCC	OCC	OCC	OCC	0.0183134	0.0499844	0.00306608	0.108289	0.0106416	0.0384351	0.243199	0.0110346	0.205467	0.0616078	0.0138504	0.0485785	2.07991	0.0309606	0.0119028	0.131507	0.238165	0.0485616	0.0434029	0.37646	0.0198964	0.0205571	0.0205982	0.0205119	0.0235155	0.0907632	0.180303	0.00374894	0.0221071	0.0139281	0.0489766	0.727831	0.0558929	0.0100443	0.0299404	0.0185919	0.0252359	0.373481	0.15981	0.0760467	0.0164931	0.00770271
E2R	11.0925	OCC	9.12598	OCC	OCC	OCC	OCC	0.0145232	0.0555203	0.0105143	0.0871941	0.0107555	0.033626	0.350085	0.00884181	0.194979	0.0551777	0.0148251	0.0355666	1.82117	0.0321837	0.0143871	0.126064	0.28096	0.0440632	0.0391299	0.388786	0.0120176	0.0190425	0.0273235	0.0166671	0.024201	0.145403	0.239553	0.00837811	0.0393475	0.0257381	0.0539153	1.20123	0.0597701	0.00775917	0.0310073	0.035236	0.0246069	0.329166	0.246069	0.109492	0.0139512	0.0155193
E3L	6.6406	OCC	7.22038	OCC	OCC	OCC	OCC	0.0126075	0.0473189	0.00903345	0.0796526	0.00481619	0.0196828	0.221826	0.00923948	0.160674	0.0303657	0.00693402	0.0340625	1.4511	0.0221801	0.00989863	0.0894922	0.258976	0.0337822	0.0431821	0.358962	0.0104477	0.00826942	0.0166361	0.0190533	0.0291382	0.0815602	0.156159	0.00667437	0.0338962	0.0143698	0.0514467	0.682748	0.0615475	0.0109597	0.0276455	0.0235119	0.0329972	0.339817	0.178688	0.0592867	0.0208301	0.0144221
E3R	8.38665	OCC	7.38241	OCC	OCC	OCC	OCC	0.0178238	0.0399219	0.00829434	0.0847543	0.00529468	0.0262824	0.283635	0.0101041	0.228149	0.042503	0.0110043	0.0278308	1.61258	0.020475	0.0150118	0.105984	0.306964	0.0387164	0.0396152	0.378152	0.0133746	0.0148014	0.0266608	0.0176081	0.0284868	0.131272	0.233602	0.00764312	0.0327585	0.0364558	0.0468419	1.06072	0.0601856	0.0101422	0.03161	0.0346488	0.0200605	0.297707	0.265012	0.0603681	0.0199053	0.0171099
F1L	14.0141	OCC	13.2639	OCC	0.909894	OCC	0.089406	0.0331674	0.0543649	0.0195368	0.122056	0.001125	0.0371137	0.396732	0.00510045	0.269026	0.0830569	0.0169947	0.0681425	2.33458	0.0229689	0.0393487	0.104634	0.224012	0.0161167	0.0201558	0.400451	0.0349301	0.00257365	0.0422253	0.0200871	0.0433853	0.170457	0.209164	0.0116152	0.0285083	0.0365272	0.0396364	0.654325	0.0419441	0.00149293	0.0221594	0.0306055	0.0262598	0.376473	0.158372	0.155201	0.00926587	0.00967638
F1R	11.6967	OCC	15.3649	OCC	0.148427	OCC	OCC	0.0215253	0.0953173	0.0232036	0.177187	0.000618284	0.0515494	0.354991	0.00241395	0.160387	0.0816968	0.00645149	0.0447345	2.21438	0.0143754	0.0318144	0.135057	0.180861	0.0539356	0.0258579	0.432905	0.0347973	0.00862151	0.036113	0.0192442	0.0354768	0.175299	0.292426	0.00947499	0.0398933	0.0426872	0.0496448	0.868006	0.0392513	0.00875749	0.0191384	0.0370666	0.0440263	0.342734	0.181563	0.140235	0.016777	0.0089831
F2L	11.4249	OCC	13.4307	OCC	1.51374	OCC	OCC	0.0374006	0.092652	0.0299361	0.137272	0.0217834	0.0459112	0.533313	0.00612997	0.291459	0.067223	0.0128457	0.0571782	2.24953	0.0229197	0.0445571	0.148381	0.267918	0.0406382	0.0381579	0.414054	0.0339618	0.0179639	0.0403524	0.0242789	0.03678	0.180222	0.228163	0.00496818	0.0393011	0.0252612	0.0368674	0.694257	0.0283182	0.0066616	0.0225121	0.0181738	0.0217584	0.302558	0.13141	0.18065	0.0107691	0.00669018
F2R	2.76507	OCC	10.6974	OCC	OCC	OCC	OCC	0.0381512	0.078678	0.0321927	0.118052	0.00746291	0.0569488	0.453395	0.0131766	0.14928	0.0795428	0.0109462	0.0370505	1.99876	0.040121	0.0463213	0.111786	0.224591	0.0383277	0.0315029	0.302454	0.0318068	0.0164087	0.0473977	0.0192814	0.0299878	0.17281	0.232936	0.00671373	0.025944	0.021696	0.0255428	0.836159	0.0323694	0.00794894	0.020528	0.0241622	0.0298184	0.269256	0.142456	0.151843	0.0128904	0.0113788
F3L	2.65009	OCC	6.89804	OCC	OCC	OCC	OCC	0.0491372	0.0608271	0.0395952	0.10907	0.0105633	0.041135	0.560145	0.0122378	0.169024	0.038759	0.0129234	0.0412045	1.65401	0.0203923	0.0415998	0.100658	0.380715	0.0240858	0.0299765	0.284233	0.0165452	0.0142209	0.0466788	0.0181881	0.0329938	0.15423	0.212604	0.0033508	0.0315022	0.0204957	0.031274	0.690649	0.0324912	0.0132273	0.0164578	0.0184566	0.0242242	0.266346	0.120596	0.140655	0.0154251	0.00592268
F3R	1.98646	OCC	6.29571	OCC	0.132352	OCC	OCC	0.0414821	0.0434394	0.0372052	0.0964176	0.0101035	0.0379071	0.455053	0.00624851	0.180827	0.0470381	0.0118047	0.0342685	1.64647	0.0240706	0.0379483	0.096954	0.220061	0.0241819	0.0253971	0.221877	0.0114848	0.00833775	0.0431874	0.0167966	0.0215108	0.131696	0.198644	0.00206758	0.0320935	0.0166319	0.0289271	0.579035	0.0301876	0.00901556	0.0236767	0.0205011	0.0289759	0.201135	0.116391	0.09173	0.00967829	0.0074229
G1L	2.68816	OCC	11.6837	OCC	0.103852	OCC	0.271464	0.0211321	0.0993935	0.0374169	0.18395	0.0168819	0.0939024	0.139662	0.0122036	0.102711	0.0435333	0.0138973	0.0405337	2.12991	0.0176412	0.00914338	0.151016	0.126036	0.00647323	0.0299681	0.382633	0.0387198	0.0185468	0.0290758	0.0340164	0.0157768	0.0771354	0.154847	0.00415622	0.0203689	0.00858505	0.0739691	0.300049	0.053475	0.0013556	0.049697	0.0362925	0.0605553	0.390161	0.147248	0.0227006	0.0285344	0.0056214
G1R	4.01595	OCC	35.3377	OCC	OCC	OCC	OCC	0.00505032	0.105397	0.0216836	0.157527	0.0171134	0.0538208	0.0937562	0.010865	0.0695452	0.0174293	0.0194913	0.0594287	1.62971	0.0192826	0.0124585	0.120899	0.0908464	0.00634961	0.0145093	0.163226	0.0167986	0.0159978	0.0240441	0.0161515	0.0157465	0.110325	0.151235	0.00676735	0.0298664	0.00567811	0.0631103	0.190277	0.03335	OCC	0.0250119	0.0286496	0.0423618	0.349008	0.135641	0.0163345	0.0157246	0.00715679
G2L	3.48021	0.0714636	20.102	OCC	0.0735296	OCC	OCC	0.02109	0.0958106	0.0138753	0.219879	0.0252951	0.0658929	0.195383	0.00642972	0.144005	0.0179314	0.0245612	0.0468897	2.36238	0.0370821	0.0132632	0.169201	0.0995304	0.058268	0.038167	0.552527	0.0930174	0.00783139	0.0261049	0.0350827	0.0145511	0.0742743	0.193775	0.0143028	0.0274123	0.003264	0.18972	0.323782	0.0592245	0.00293874	0.0446621	0.0348585	0.0344149	0.403697	0.203047	0.0204509	0.0123411	0.0286493
G2R	4.41549	OCC	7.74878	OCC	OCC	OCC	OCC	0.0148933	0.0697441	0.0056115	0.161236	0.0160751	0.0497519	0.128422	0.00543232	0.212748	0.0154109	0.0296598	0.0440894	1.78618	0.0304467	0.0139992	0.173828	0.0937661	0.0473838	0.0396564	0.661761	0.0853064	0.00599601	0.0274944	0.0302324	0.015228	0.0528575	0.138753	0.00565713	0.021074	0.002494	0.158693	0.213716	0.0516452	0.00345591	0.029769	0.0215895	0.0226747	0.338781	0.124533	0.0176378	0.0147032	0.0276578
G3L	2.20991	0.676072	17.6902	OCC	OCC	OCC	OCC	0.0302076	0.0688507	0.0125478	0.14403	0.0167056	0.0303855	0.163247	0.00937088	0.124207	0.0162479	0.025119	0.0432508	1.56372	0.0196416	0.0132163	0.145902	0.105975	0.0211165	0.0430305	0.729608	0.0899561	0.00287952	0.0339081	0.0389699	0.0160023	0.0619183	0.125531	0.00644667	0.0188047	0.00328558	0.158116	0.287744	0.0483905	0.00824316	0.0275444	0.020835	0.0346412	0.285366	0.0917916	0.027508	0.00995331	0.00617736
G3R	0.764124	OCC	22.3744	OCC	OCC	OCC	OCC	0.010083	0.0822567	0.0138925	0.158822	0.0168928	0.0248853	0.153246	0.00671907	0.144311	0.0165361	0.0216049	0.0438438	1.83034	0.021378	0.0082135	0.150401	0.0839016	0.025913	0.0250828	0.579016	0.0756806	0.00585304	0.0317392	0.0258611	0.0159768	0.0577422	0.129546	0.00430626	0.0215895	0.00194048	0.129925	0.212678	0.0465847	0.00520974	0.0318619	0.0200098	0.0284979	0.316599	0.105925	0.0221103	0.0170708	0.00780152
H1L	15.4869	OCC	10.6204	OCC	0.954269	OCC	OCC	0.012384	0.0439523	0.0116137	0.120799	0.0028024	0.0162545	0.161366	0.0193342	0.145477	0.0152133	0.00145657	0.0398776	1.396	0.00580574	0.00577172	0.0965362	0.0612185	0.00628429	0.03534	0.23041	0.00914053	0.00205392	0.00986844	0.0195102	0.0140862	0.0580324	0.106232	0.00537916	0.0182559	0.00268118	0.0408826	0.50574	0.0608137	0.00431751	0.0337296	0.0171559	0.0231761	0.296955	0.133668	0.0399019	0.0125471	0.0117725
H1R	13.1909	OCC	8.01251	OCC	0.162842	OCC	OCC	0.0047251	0.0342474	0.00251847	0.0691351	0.00471069	0.0135087	0.109798	0.00717452	0.119745	0.0203371	0.00581356	0.0219826	0.969478	0.0143738	0.00719666	0.0589291	0.0352089	0.0195133	0.0251096	0.122698	0.0111463	0.00483453	0.00967471	0.016098	0.0135761	0.0363723	0.0781604	0.0026188	0.0170232	0.00308608	0.0510089	0.43252	0.0314227	0.00751698	0.0289144	0.0143894	0.0133576	0.251775	0.106851	0.0472155	0.00801139	0.00783968
H2L	12.1151	OCC	15.8446	OCC	OCC	OCC	OCC	0.0155227	0.0429885	0.0070909	0.0595134	0.00439159	0.014439	0.158017	0.0107793	0.155488	0.0186893	0.00913041	0.0259888	1.19114	0.0156723	0.00832767	0.0760258	0.0723357	0.0395964	0.0297084	0.217763	0.0169723	0.00743235	0.0139184	0.0167999	0.0153352	0.0431359	0.132834	0.00629839	0.0209539	0.0035303	0.0433555	0.634095	0.0598759	0.010546	0.0381929	0.0202592	0.0209882	0.369507	0.124749	0.0690204	0.0186173	0.00872535
H2R	15.6435	OCC	12.104	OCC	OCC	OCC	OCC	0.0100636	0.0265936	0.00640744	0.0821652	0.00591872	0.0210939	0.148904	0.00890349	0.195107	0.0173574	0.0131933	0.0206864	1.2299	0.0171053	0.00946641	0.0891605	0.0808018	0.0494314	0.0399131	0.210398	0.0181754	0.00615124	0.0246386	0.023964	0.0214322	0.0480549	0.145458	0.00240896	0.0326113	0.00400339	0.0640985	0.678617	0.0561724	0.00521192	0.0482207	0.0239807	0.0191304	0.376992	0.147482	0.0631649	0.0169376	0.0173706
H3L	4.27388	OCC	20.1324	OCC	OCC	OCC	OCC	0.0152032	0.0661907	0.027692	0.121703	0.00443095	0.0346935	0.213554	0.0218091	0.238315	0.0351106	0.0137917	0.0577754	1.97346	0.0185176	0.0122318	0.125907	0.106297	0.0610291	0.0539037	0.317237	0.0395183	0.0167757	0.0235357	0.046225	0.0403657	0.0543843	0.179503	0.010514	0.0407104	0.0103724	0.116556	0.929887	0.0916712	0.0120046	0.0677655	0.025918	0.0338703	0.745352	0.156959	0.103338	0.0230908	0.016872
H3R	7.00132	OCC	12.2333	OCC	OCC	OCC	OCC	0.0140805	0.0476421	0.00493117	0.118231	0.0126853	0.0294786	0.176769	0.0108515	0.216156	0.0219971	0.0197865	0.036057	1.69144	0.0118172	0.0131288	0.107715	0.100987	0.0654698	0.0451018	0.307308	0.0240482	0.00724112	0.0305317	0.0333762	0.0238312	0.0582264	0.175786	0.00717501	0.0281009	0.00871202	0.103686	0.825166	0.0687548	0.00873696	0.0651507	0.0241965	0.0223609	0.606092	0.182579	0.0947306	0.0184962	0.0123231
I1L	2.52718	OCC	21.7424	OCC	0.585966	OCC	OCC	0.206153	0.06973	0.0662081	0.14422	0.0112392	0.048075	1.47314	0.0212704	0.521134	0.258367	0.0125954	0.110671	4.05435	0.0376078	0.0637555	0.140584	1.17894	0.0741404	0.107529	1.26304	0.0185374	0.0578884	0.0892344	0.0271497	0.0778709	0.564348	0.710845	0.00406354	0.0615141	0.0832541	0.0448994	2.6299	0.107298	0.0168234	0.0208644	0.0731924	0.0266406	0.262675	0.230723	0.598374	0.012037	0.00814254
I1R	13.1351	OCC	32.4998	OCC	0.392092	OCC	OCC	0.145831	0.0624174	0.0523014	0.112638	0.0150324	0.0498653	1.09269	0.0162509	0.247973	0.195879	0.0109598	0.0650117	3.25065	0.0276341	0.0470139	0.11921	0.831797	0.0530043	0.088404	0.941011	0.0131008	0.0457808	0.0678561	0.0277199	0.0568686	0.425522	0.539553	0.0047497	0.0532794	0.0490592	0.0459995	1.94055	0.0881012	0.0142859	0.0226444	0.0603587	0.0558792	0.36294	0.26435	0.434322	0.0216162	0.0130684
I2L	6.96931	0.0210855	28.9058	OCC	0.161573	OCC	OCC	0.201881	0.0482848	0.0430845	0.0847491	0.00752759	0.0419758	1.16631	0.0109062	0.377766	0.191645	0.00868974	0.0612822	2.89651	0.0469453	0.0495731	0.101805	1.17656	0.0629841	0.0741025	1.05802	0.0120606	0.0262888	0.0967272	0.0207385	0.0541563	0.517075	0.678999	0.00521216	0.11468	0.0856456	0.0367177	2.32847	0.0971129	0.0151061	0.0210185	0.0729102	0.0264145	0.277471	0.232553	0.467465	0.0183194	0.00820809
I2R	10.5668	0.217802	29.5145	OCC	OCC	OCC	OCC	0.162573	0.0710123	0.0399805	0.139994	0.00859073	0.0453225	1.27485	0.0147683	0.537242	0.167146	0.0147764	0.0838297	3.30009	0.0469736	0.0370319	0.133338	1.06913	0.0811342	0.0941018	1.12798	0.0228979	0.0349525	0.0935265	0.0248971	0.0639369	0.465553	0.601588	0.00792162	0.0917724	0.0627449	0.0535656	2.32846	0.0975635	0.0114365	0.0253435	0.0656227	0.0515501	0.417011	0.235677	0.448235	0.0299567	0.0142381
I3L	11.2163	2.71142	36.0173	OCC	2.55033	OCC	OCC	0.601459	0.121142	0.127725	0.239829	0.0192931	0.103028	3.60405	0.0500848	1.04656	0.446408	0.0248691	0.170372	6.70697	0.0678079	0.136804	0.215504	3.88792	0.173464	0.205317	2.97039	0.0368183	0.10627	0.310831	0.0635617	0.143733	1.77611	2.4605	0.0109843	0.259564	0.328145	0.10382	5.85801	0.239329	0.010778	0.0562551	0.210216	0.0884984	0.740006	0.535118	1.43638	0.0559159	0.0227795
I3R	6.37319	2.2632	54.4058	OCC	1.15586	0.037173	0.0792336	0.272451	0.0647702	0.0652637	0.151163	0.0117434	0.0706473	1.89768	0.0277871	0.530127	0.300769	0.0218774	0.110751	4.36558	0.0362121	0.0749407	0.146889	1.93931	0.0894833	0.124954	1.78498	0.0337958	0.0598853	0.153978	0.0399074	0.0900601	0.876619	1.05464	0.00868711	0.121013	0.162201	0.0680492	3.28114	0.14472	0.010268	0.0394981	0.107761	0.0501544	0.446243	0.365768	0.665417	0.0404633	0.0187323
J1L	9.29423	OCC	27.5009	OCC	0.282667	OCC	OCC	0.0170013	0.0946284	0.0101598	0.194416	0.0144976	0.0752356	0.0995391	0.00759984	0.157531	0.0293336	0.0172444	0.0362309	2.59523	0.0372089	0.0083887	0.129848	0.0621362	0.0516165	0.0409992	0.20892	0.0211821	0.0110083	0.0085037	0.0341117	0.0244898	0.0416682	0.140894	0.00798866	0.0468214	0.00685863	0.0686004	0.79953	0.0768866	0.00404328	0.0456584	0.0244306	0.032576	0.270521	0.216192	0.103905	0.0153779	0.0118484
J1R	6.80724	0.0639315	25.0437	OCC	0.123753	OCC	OCC	0.00976395	0.0597829	0.00373055	0.189911	0.00860972	0.0581646	0.103328	0.0144602	0.310773	0.0279435	0.0193786	0.0317529	2.5117	0.0371798	0.010175	0.153529	0.057665	0.0641136	0.0443211	0.23442	0.0293357	0.0132281	0.0131158	0.0329905	0.0237318	0.0317345	0.149649	0.00860515	0.0269094	0.00500631	0.0849363	1.07364	0.0862277	0.00504115	0.0426679	0.0260467	0.0263122	0.268387	0.246365	0.139149	0.0155619	0.0139399
J2L	22.185	0.907604	33.9752	OCC	0.405727	OCC	OCC	0.0142227	0.0622581	0.0100641	0.154467	0.00904038	0.0449992	0.0578286	0.00584491	0.122661	0.0184883	0.0158053	0.0256287	1.69291	0.0276901	0.00862891	0.14359	0.0631178	0.05585	0.0222589	0.133841	0.0198837	0.00943665	0.0188322	0.0384556	0.0157755	0.037623	0.170375	0.0158778	0.0426823	0.00406689	0.0866158	0.857304	0.0845068	0.0019848	0.0478101	0.0301686	0.0317141	0.313818	0.210225	0.0879249	0.0270758	0.0241477
J2R	12.6236	0.119526	26.2694	OCC	OCC	OCC	OCC	0.0186928	0.0643224	0.00840773	0.162336	0.0102349	0.0484201	0.0682937	0.00401249	0.114309	0.01985	0.0162249	0.0328886	1.95438	0.0353987	0.0120783	0.130399	0.0490256	0.0484907	0.0185929	0.164432	0.0233243	0.00622317	0.0132919	0.0366295	0.0198148	0.049288	0.183937	0.0189695	0.0484977	0.0045505	0.0842346	0.7962	0.0986928	0.00135017	0.0499423	0.0271655	0.0245303	0.31587	0.230273	0.0806583	0.0200286	0.0164181
J3L	7.50726	0.66157	33.7886	OCC	0.992627	OCC	OCC	0.0061685	0.0645015	0.00694517	0.109208	0.00762378	0.0465588	0.052679	0.00258404	0.096329	0.0242348	0.022469	0.0318606	1.59097	0.0238891	0.0062879	0.08982	0.0382017	0.0305241	0.0188162	0.10632	0.0140324	0.0119652	0.00826537	0.0304846	0.0156589	0.0269896	0.103673	0.00533191	0.0305334	0.00274402	0.0546419	0.539806	0.0716373	0.0036835	0.0288597	0.018438	0.0460646	0.238567	0.169538	0.131265	0.0168339	0.0147594
J3R	14.5201	2.79686	38.7269	OCC	2.93897	OCC	0.210455	0.017687	0.048057	0.0164321	0.111367	0.00121398	0.0469368	0.0305987	0.0100297	0.0634758	0.0226351	0.0327239	0.0135735	1.39995	0.0314969	0.00778416	0.0797114	0.0245572	0.0312386	0.0123161	0.120008	0.026208	0.0128934	0.00296781	0.0149021	0.00577699	0.0212383	0.0954319	0.00567199	0.0252666	0.00381401	0.0266686	0.336706	0.049541	0.00117997	0.0289451	0.0208302	0.0227213	0.233672	0.125569	0.0677787	0.0193368	0.00859242
Average	8.22766	0.63864	22.5224	0.220954	0.735909	0.158353	0.222908	0.0484358	0.0834514	0.0190815	0.143121	0.0130401	0.0451005	0.444063	0.010872	0.244557	0.0595287	0.0165021	0.0543482	2.27036	0.0310569	0.0204521	0.140728	0.3394	0.0461337	0.0420867	0.430361	0.0336154	0.0171253	0.0342693	0.0237449	0.0277098	0.156938	0.26113	0.00858702	0.0425756	0.0215104	0.0628155	0.81607	0.0834818	0.0115621	0.0329199	0.0343538	0.040354	0.401462	0.172377	0.136472	0.018875	0.0134705
[truncated: 191 more columns]

## Sheet: Sheet 10 GraphPad quantitation
Sheet 10	GraphPad quantitation		Values form quantitative data for statistical evaluation of concentrations in GraphPad
Lipid	Average (mol/l)	Average (ng/ml)
CE(16:1)	8.22766e-06	5122.27
CE(18:0)	6.3864e-07	416.755
CE(18:1)	2.25224e-05	14652.3
CE(20:0)	2.20954e-07	150.396
CE(20:1)	7.35909e-07	499.437
CE(24:0)	1.58353e-07	116.653
CE(24:1)	2.22908e-07	163.763
Cer(32:0-2)_d18:0/14:0	4.84358e-08	24.7745
Cer(32:2-3)_d16:1/16:1	8.34514e-08	42.351
Cer(33:0-2)_d18:0/15:0	1.90815e-08	10.0272
Cer(33:2-1)_d16:0/17:2	1.43121e-07	74.6364
Cer(33:2-2)_d16:1/17:1	1.30401e-08	6.80032
Cer(33:2-3)_d18:1/15:1	4.51005e-08	23.5196
Cer(34:0-2)_d18:0/16:0	4.44063e-07	239.569
Cer(34:0-3)_d20:0/14:0	1.0872e-08	5.86539
Cer(34:1-4)_d18:1/16:0	2.44557e-07	131.448
Cer(34:1-5)_d18:0/16:1	5.95287e-08	31.9962
Cer(34:2-1)_d16:0/18:2	1.65021e-08	8.83674
Cer(34:2-5)_d16:1/18:1	5.43482e-08	29.1031
Cer(34:2-6)_d18:1/16:1	2.27036e-06	1215.76
Cer(34:3-4)_d18:2/16:1	3.10569e-08	16.5686
Cer(35:0-2)_d18:0/17:0	2.04521e-08	11.3222
Cer(35:2-3)_d18:1/17:1	1.40728e-07	77.3288
Cer(36:0-2)_d18:0/18:0	3.394e-07	192.641
Cer(36:0-3)_d20:0/16:0	4.61337e-08	26.1851
Cer(36:2-4)_d16:1/20:1	4.20867e-08	23.7155
Cer(36:2-5)_d18:1/18:1	4.30361e-07	242.505
Cer(36:2-7)_d20:1/16:1	3.36154e-08	18.9421
Cer(36:3-1)_d18:2/18:1	1.71253e-08	9.61573
Cer(37:0-2)_d18:0/19:0	3.42693e-08	19.9308
Cer(37:0-3)_d20:0/17:0	2.37449e-08	13.8099
Cer(37:2-3)_d20:1/17:1	2.77098e-08	16.005
Cer(38:0-2)_d18:0/20:0	1.56938e-07	93.4713
Cer(38:0-3)_d20:0/18:0	2.6113e-07	155.527
Cer(38:1-1)_d16:1/22:0	8.58702e-09	5.09719
Cer(38:1-3)_d18:1/20:0	4.25756e-08	25.2725
Cer(38:1-4)_d18:0/20:1	2.15104e-08	12.7684
Cer(38:2-4)_d16:1/22:1	6.28155e-08	37.1612
Cer(38:2-5)_d18:1/20:1	8.1607e-07	482.781
Cer(38:2-7)_d20:1/18:1	8.34818e-08	49.3872
Cer(38:6-1)_d18:1/20:5	1.15621e-08	6.74641
Cer(39:0-3)_d20:0/19:0	3.29199e-08	20.0677
Cer(40:0-2)_d18:0/22:0	3.43538e-08	21.4227
Cer(40:1-1)_d16:1/24:0	4.0354e-08	25.0837
Cer(40:2-3)_d16:1/24:1	4.01462e-07	248.743
Cer(40:2-4)_d18:1/22:1	1.72377e-07	106.803
Cer(40:3-4)_d18:1/22:2	1.36472e-07	84.2843
Cer(41:1-1)_d16:1/25:0	1.8875e-08	11.9968
Cer(41:1-2)_d18:1/23:0	1.34705e-08	8.56177
Cer(42:0-2)_d18:0/24:0	6.38624e-08	41.6186
Cer(42:1-1)_d16:1/26:0	4.62798e-08	30.0631
Cer(42:1-2)_d16:0/26:1	6.57137e-09	4.26872
Cer(42:1-3)_d18:1/24:0	8.25577e-08	53.6289
Cer(42:2-3)_d18:1/24:1	6.83991e-07	442.948
Cer(42:5-1)_d20:0/22:5	5.92019e-08	37.9835
Cer(43:0-1)_d18:0/25:0	1.75909e-08	11.7101
Cer(43:1-1)_d18:1/25:0	3.46701e-08	23.0103
Cer(44:0-1)_d18:0/26:0	4.00311e-08	27.2089
Cer(44:0-2)_d20:0/24:0	2.57516e-07	175.032
Cer(44:1-1)_d18:1/26:0	8.04574e-08	54.5254
Cer(44:1-4)_d20:0/24:1	4.66548e-09	3.16176
Cer(44:2-1)_d20:1/24:1	5.774e-08	39.0145
Cer(44:2-2)_d18:1/26:1	5.58497e-07	377.373
Cer(44:3)_d18:2/26:1	1.96483e-08	13.235
Cer(45:0)_d20:0/25:0	8.85402e-08	61.4197
Cer(46:0)_d20:0/26:0	1.92747e-07	136.406
Cer(46:1-1)_d20:1/26:0	5.46525e-08	38.5679
Cer(46:2)_d20:1/26:1	8.88183e-09	6.25008
DG(30:0-6)_DG(15:0/15:0)	3.18236e-07	171.996
DG(30:1-1)_DG(14:0/16:1)	1.01858e-06	548.47
DG(31:0-6)_DG(15:0/16:0)	8.33759e-07	462.291
DG(31:1-6)_DG(15:0/16:1)	1.21403e-06	670.709
DG(32:1-8)_DG(16:0/16:1)	2.97675e-06	1686.23
DG(32:2-7)_DG(16:1/16:1)	2.48098e-06	1400.43
DG(33:2-5)_DG(15:1/18:1)	1.16521e-07	67.4032
DG(34:2-3)_DG(14:1/20:1)	1.07603e-05	6375.13
DG(35:2-3)_DG(15:1/20:1)	2.46268e-07	149.378
DG(36:2-2)_DG(14:1/22:1)	1.06212e-05	6591.17
DG(36:2-4)_DG(16:1/20:1)	1.14082e-05	7079.56
DG(36:2-8)_DG(18:1/18:1)	2.1441e-06	1330.56
DG(36:3-1)_DG(14:1/22:2)	2.52903e-06	1564.37
DG(37:2-2)_DG(15:1/22:1)	2.2533e-07	142.987
DG(38:2-3)_DG(16:1/22:1)	9.11936e-06	5914.51
DG(38:2-6)_DG(18:1/20:1)	1.11058e-07	72.0286
DG(38:3-1)_DG(16:1/22:2)	2.15596e-06	1393.97
FA 16:0	0.000173553	44465.6
FA 16:1	9.19026e-05	23362.3
FA 18:0	0.000101892	28968.7
FA 18:1	0.000131732	37175.7
FA 18:2	2.68599e-05	7526.35
FA 20:1	6.01218e-06	1865.62
FA 20:2	7.04646e-06	2172.47
FA 20:3	1.23118e-06	376.997
FA 22:0	1.13615e-05	3866.39
FA 22:2	1.11186e-06	373.928
FA 22:3	8.84765e-07	295.783
FA 22:4	1.01229e-07	33.6392
FA 23:0	5.95474e-06	2109.81
FA 24:0	3.16976e-05	11677.6
FA 24:1	1.0697e-06	391.838
FA 25:0	8.18403e-06	3129.63
FA 26:0	1.85607e-05	7357.58
HexCer(32:2-4)_d18:1/14:1	1.39882e-08	9.36499
HexCer(34:1-4)_d18:1/16:0	2.50077e-08	17.4952
HexCer(34:2-2)_d18:0/16:2	9.99068e-09	6.96943
HexCer(34:2-5)_d18:1/16:1	4.68334e-07	326.707
HexCer(36:2-4)_d16:1/20:1	1.03726e-08	7.52627
HexCer(36:2-5)_d18:1/18:1	1.1816e-07	85.736
HexCer(38:1-3)_d18:1/20:0	6.53774e-09	4.93987
HexCer(38:2-5)_d18:1/20:1	9.08885e-08	68.4929
HexCer(40:2-4)_d18:1/22:1	3.13194e-08	24.4821
HexCer(42:4-2)_d20:1/22:3	1.62951e-08	13.1289
LPC(16:0)	2.77945e-08	13.7664
LPC(16:1)	8.56382e-10	0.422447
LPC(18:0)	7.98171e-09	4.17757
LPC(18:1)	2.56493e-08	13.3733
LPC(18:2)	7.0828e-09	3.67804
LPC(20:0)	2.1154e-10	0.116642
LPC(20:1)	1.24317e-09	0.68299
LPC(20:3)	1.35835e-09	0.740834
LPC(20:4)	3.10908e-10	0.168914
LPC(22:0)	7.34439e-11	0.0425528
LPC(24:0)	2.42444e-09	1.47283
LPC(26:0)	2.17045e-09	1.37931
LPE(14:1)	9.02979e-09	3.82134
LPE(16:0)	2.96648e-09	1.34468
LPE(18:1)	1.57929e-08	7.56944
LPE(18:2)	5.03502e-09	2.40318
LPE(20:1)	1.66255e-09	0.843399
PC(32:0)	1.17862e-08	8.64628
PC(32:1)	7.50804e-09	5.49282
PC(33:1)	5.9194e-09	4.41346
PC(34:1)	2.78317e-07	211.408
PC(34:2)	6.3904e-08	48.4132
PC(34:5)	0	#DIV/0!
PC(35:1)	1.86633e-08	14.4378
PC(35:2)	3.1147e-09	2.40328
PC(36:1-1)	5.90425e-08	46.5015
PC(36:2-1)	9.49914e-08	74.6246
PC(36:3-1)	3.13381e-08	24.5563
PC(36:4-1)	2.22457e-09	1.73871
PC(36:4-2)	1.79226e-09	1.40082
PC(36:8)	5.91323e-09	4.57384
PC(38:2-1)	2.96143e-08	24.094
PC(38:4-1)	2.7262e-09	2.20711
PC(40:2-1)	1.77088e-09	1.49054
PC(40:3)	2.8187e-09	2.36656
PC(42:2-1)	3.08894e-10	0.268643
PC(42:3)	2.82286e-10	0.244938
PC(O-32:0)	2.92705e-09	2.10628
PC(O-32:1-2)	8.1027e-10	0.581444
PC(O-34:0)	9.22217e-10	0.689442
PC(O-34:2-2)	1.51719e-09	1.12817
PC(O-38:1-1)	2.40971e-10	0.193185
PE(34:1)	2.26887e-08	16.279
PE(34:2)	1.51531e-08	10.842
PE(35:1)	3.31486e-09	2.42513
PE(36:1-1)	1.84964e-08	13.7908
PE(36:2-1)	1.00723e-07	74.8966
PE(36:3-1)	6.10339e-08	45.2562
PE(38:2)	1.82007e-08	14.0435
PE(40:7)	3.78461e-09	2.98792
PE(O-34:2-1)_16:0p/18:1	5.82445e-09	4.08581
PE(O-36:2-2)_18:0p/18:1	2.65859e-09	1.93969
PE(O-36:3-2)_18:0p/18:2	1.0179e-09	0.740614
PE(O-36:3-4)_18:1p/18:1	8.55336e-10	0.622336
PE(O-36:5-1)_16:0p/20:4	1.50816e-09	1.09114
PE(O-38:5-2)_18:0p/20:4	1.61875e-09	1.21664
PI(34:1-1)	1.07517e-08	8.97224
PI(36:1-2)	2.23815e-08	19.3062
PI(36:2-1)	9.59357e-09	8.2552
PS(34:1-2)	2.09061e-07	158.781
PS(34:2-1)	1.01806e-07	77.1175
PS(36:1-1)	1.22757e-07	96.67
PS(36:2-1)	3.83299e-07	301.078
PS(36:3-1)	1.59254e-07	124.774
PS(38:2-1)	5.76001e-08	46.863
PS(38:4-1)	3.25043e-08	26.312
PS(38:6-2)	5.06903e-08	40.8307
PS(40:6-2)	2.46514e-08	20.5468
PS(40:7-1)	2.97798e-08	24.7617
PS(42:7)	1.13853e-08	9.78558
SM(28:0)	8.6578e-10	0.53721
SM(30:0)	2.29258e-09	1.48672
SM(31:1)	3.1399e-09	2.07388
SM(32:0)	5.41999e-08	36.6712
SM(32:1)	3.63875e-08	24.5431
SM(33:0)	1.32066e-08	9.12037
SM(33:1)	1.4785e-08	10.1808
SM(34:0)	4.27791e-07	301.418
SM(34:1)	3.14854e-07	221.214
SM(34:2)	1.0394e-08	7.28194
SM(35:0)	1.48004e-08	10.6355
SM(36:0)	2.01409e-07	147.551
SM(36:1)	4.85651e-08	35.4813
SM(36:2)	1.19036e-08	8.67289
SM(37:0)	2.32867e-08	17.3857
SM(38:0)	1.10053e-07	83.7163
[truncated: 42 more rows]

[truncated: 1 more sheets: Ssheet 11 GraphPad CV]
